# Supplementary material for: The role of sarcomere length non-uniformities in residual force enhancement of skeletal muscle myofibrils
Source: R Soc Open Sci. 2016 Mar 30;3(3):150657. doi: 10.1098/rsos.150657 (PMC4821266; doi:10.1098/rsos.150657)
Supplement: “The Role of Sarcomere Length Non-Uniformity in Residual Force Enhancement of Skeletal Muscle Myofibrils - Data.xlsx” This file contains the experimental dataset from 12 isolated skeletal muscle myofibrils testing the sarcomere length non-uniformity theory, which attempts to explain the phenomenon o [file rsos150657supp1.xlsx]

## Sheet: Myofibril 1
		Sarcomere Length (µm)
Time (s)	Force (nN)	1	2	3	4	5	6	7	8	9	10
0	50.3146	2.90114	2.90114	2.87996	2.85879	2.94349	2.83761	2.94349	2.94349	2.97633	2.92232
0.333333	53.1099	2.98584	2.85879	2.90114	2.98584	2.90114	2.87996	2.87996	2.92232	2.96642	2.92232
0.666667	47.5155	2.85409	2.81463	2.99877	2.83287	2.94616	2.91985	2.85409	2.92839	2.933	2.933
1	50.3146	2.92232	2.92232	2.87996	2.90114	2.87996	2.83761	2.94349	2.96467	2.91211	2.90114
1.33333	109.015	2.87996	2.87996	2.96467	2.83761	2.77408	2.73173	2.68938	2.85879	2.66926	2.54114
1.66667	133.354	2.85409	2.78833	2.85409	2.70593	2.74887	2.64365	2.6568	2.70941	2.64609	2.60419
2	150.944	2.85879	2.75291	2.79526	2.71055	2.71055	2.56232	2.64702	2.60467	2.69285	2.51997
2.33333	97.834	2.83761	2.71055	2.77408	2.6682	2.71055	2.54114	2.64702	2.64702	2.64027	2.47762
2.66667	106.22	2.73572	2.77517	2.831	2.69626	2.70941	2.68311	2.81463	2.67789	2.78833	2.47267
3	106.22	2.64702	2.64702	2.83761	2.60467	2.5835	2.62585	2.54114	2.77408	2.63033	2.51997
3.33333	114.606	2.5835	2.68938	2.83761	2.49879	2.6682	2.54114	2.54114	2.6682	2.75227	2.51997
3.66667	106.22	2.68311	2.53843	2.73572	2.58688	2.57789	2.52528	2.6568	2.77517	2.63074	2.47267
4	111.81	2.6682	2.60467	2.68938	2.5835	2.60467	2.60467	2.62585	2.73173	2.70006	2.39291
4.33333	92.2435	2.60467	2.60467	2.73173	2.5835	2.5835	2.62585	2.60467	2.73173	2.73173	2.45859
4.66667	92.2435	2.64365	2.64365	2.6568	2.59783	2.57789	2.61734	2.60419	2.80148	2.623	2.51212
5	100.629	2.75291	2.62585	2.62585	2.5835	2.60467	2.54114	2.60467	2.68938	2.66113	2.56232
5.33333	83.8577	2.54114	2.6682	2.6682	2.56232	2.51997	2.60467	2.41409	2.90114	2.6682	2.44629
5.66667	78.2672	2.60419	2.52528	2.80148	2.49875	2.53843	2.59104	2.56473	2.70941	2.75942	2.36745
6	81.0625	2.73173	2.47762	2.68938	2.60467	2.56232	2.51997	2.64702	2.83761	2.47189	2.51997
6.33333	92.2435	2.71055	2.56232	2.62585	2.60467	2.51997	2.62585	2.54114	2.71055	2.74035	2.47762
6.66667	103.425	2.6568	2.55158	2.80148	2.51212	2.51928	2.60419	2.56473	2.77517	2.76202	2.45463
7	89.4483	2.6682	2.51997	2.77408	2.51997	2.49879	2.5835	2.51997	2.79526	2.75026	2.5835
7.33333	72.6767	2.75291	2.41409	2.79526	2.56232	2.51997	2.5835	2.47762	2.85879	2.68938	2.41555
7.66667	86.653	2.60419	2.55158	2.73572	2.53917	2.55158	2.57789	2.59104	2.84094	2.66424	2.57789
8	97.834	2.77408	2.60467	2.64702	2.56232	2.54114	2.51997	2.64702	2.75291	2.67923	2.54114
8.33333	81.0625	2.5835	2.54114	2.71055	2.47762	2.62585	2.51997	2.62585	2.81643	2.66455	2.47762
8.66667	79.0297	2.64365	2.56473	2.72256	2.56473	2.46694	2.57789	2.6305	2.80148	2.67699	2.45951
9	95.0388	2.75291	2.43526	2.73173	2.54114	2.5835	2.51997	2.54114	2.79526	2.73012	2.49879
9.33333	95.0388	2.62585	2.49879	2.73173	2.51997	2.54114	2.56232	2.56232	2.83761	2.71055	2.53407
9.66667	97.834	2.73572	2.47267	2.74887	2.50241	2.56473	2.52528	2.6305	2.8372	2.69626	2.47267
10	86.653	2.73173	2.43526	2.79526	2.45644	2.62585	2.56232	2.60467	2.75291	2.71472	2.49879
10.3333	83.8577	2.68938	2.43526	2.81643	2.54114	2.54114	2.5835	2.49879	2.75291	2.8056	2.49879
10.6667	94.1707	2.6568	2.4069	2.72256	2.5349	2.56473	2.49897	2.6305	2.76034	2.69626	2.47267
11	83.8577	2.6682	2.56232	2.68938	2.45644	2.60467	2.5835	2.51997	2.81643	2.71055	2.41242
11.3333	86.653	2.60467	2.47762	2.81643	2.47762	2.54114	2.60467	2.43526	2.81643	2.77408	2.46063
11.6667	83.8577	2.6568	2.48582	2.70887	2.51212	2.53843	2.56473	2.56473	2.74865	2.80148	2.47267
12	86.653	2.79526	2.45644	2.75291	2.51997	2.54114	2.56232	2.60467	2.75291	2.71644	2.54114
12.3333	86.653	2.62585	2.39291	2.71055	2.54114	2.51997	2.56232	2.60467	2.71055	2.83761	2.4702
12.6667	89.4483	2.71055	2.45644	2.73173	2.51997	2.54114	2.54114	2.49879	2.87996	2.77008	2.45644
13	86.653	2.6682	2.51997	2.68938	2.54114	2.45644	2.64702	2.51997	2.73173	2.87996	2.42273
13.3333	86.653	2.70941	2.44636	2.64365	2.57789	2.50612	2.55158	2.60419	2.82778	2.72256	2.43809
13.6667	92.2435	2.71055	2.45644	2.6682	2.49879	2.60467	2.51997	2.5835	2.75291	2.75164	2.47762
14	83.8577	2.62585	2.5835	2.62585	2.49879	2.60467	2.54114	2.62585	2.68938	2.75291	2.55864
14.3333	83.8577	2.6305	2.45951	2.77381	2.48582	2.61734	2.47267	2.60419	2.78733	2.70941	2.48582
14.6667	86.653	2.64702	2.41409	2.75291	2.51997	2.51997	2.62585	2.5835	2.75291	2.63924	2.5835
15	95.0388	2.49879	2.47762	2.73173	2.49879	2.51997	2.5835	2.6682	2.71055	2.73046	2.39291
15.3333	87.1462	2.64365	2.53843	2.80148	2.45951	2.49664	2.57789	2.59104	2.78833	2.81463	2.39757
15.6667	95.0388	2.62585	2.47762	2.75291	2.41409	2.5835	2.56232	2.49879	2.79526	2.73558	2.54114
16	95.0388	2.5835	2.49879	2.73173	2.43526	2.54114	2.56232	2.49879	2.92232	2.62585	2.51902
16.3333	95.0388	2.57789	2.47267	2.80148	2.41992	2.57789	2.49897	2.57789	2.85409	2.63913	2.57789
16.6667	92.2435	2.77408	2.41409	2.75291	2.47762	2.54114	2.60467	2.56232	2.81643	2.54942	2.56232
17	95.0388	2.75291	2.37173	2.77408	2.54114	2.45644	2.60467	2.56232	2.87996	2.51997	2.57608
17.3333	86.653	2.66995	2.45951	2.78833	2.41122	2.60419	2.47267	2.60419	2.72256	2.78705	2.49897
17.6667	92.2435	2.60467	2.41409	2.81643	2.39291	2.62585	2.5835	2.54114	2.85879	2.66009	2.43526
18	95.0388	2.62585	2.32938	2.83761	2.39291	2.60467	2.54114	2.60467	2.73173	2.81643	2.43296
18.3333	86.653	2.72256	2.39375	2.72256	2.48582	2.55264	2.56473	2.60419	2.81463	2.69626	2.39629
18.6667	86.653	2.64702	2.45644	2.68938	2.43526	2.5835	2.5835	2.51997	2.77408	2.6963	2.54114
19	92.2435	2.6682	2.35056	2.85879	2.39291	2.64702	2.47762	2.64702	2.73173	2.71055	2.39538
19.3333	83.8577	2.60419	2.47267	2.80148	2.43321	2.45429	2.51212	2.70941	2.68311	2.78564	2.39375
19.6667	97.834	2.71055	2.41409	2.71055	2.45644	2.5835	2.45644	2.71055	2.73173	2.66009	2.51997
20	69.8815	2.6682	2.39291	2.64702	2.43526	2.45644	2.60467	2.54114	2.62585	2.79526	2.36943
20.3333	44.7241	2.49897	2.24907	2.44636	2.24491	2.31484	2.30168	2.49897	2.4069	2.55127	2.24907
20.6667	16.7715	2.09644	2.01174	2.20232	2.03291	1.96939	2.15997	2.03291	2.26851	2.28703	1.86351
21	6.36646e-12	1.96939	1.71527	1.88468	1.7788	1.82115	1.82115	1.86351	1.88468	2.05409	1.71527
21.3333	16.7715	1.70982	1.8545	1.86765	1.69667	1.83132	1.72298	1.8282	1.97287	1.8808	1.72298
21.6667	13.9763	1.73645	1.73645	1.73645	1.86351	1.73645	1.71527	1.79998	1.82115	1.92703	1.65174
22	11.181	1.71527	1.67292	1.94821	1.7788	1.75762	1.84233	1.71527	1.86351	1.82115	1.79998
22.3333	22.3621	1.65721	1.90711	1.8282	1.70982	1.8545	1.78137	1.76243	1.86765	1.89396	1.70982
22.6667	22.3621	1.86351	1.54586	1.75762	1.90586	1.7788	1.86351	1.65174	1.78252	1.88468	1.75762
23	44.7241	1.7788	1.73645	1.84233	1.79998	1.88468	1.73645	1.73645	1.92703	1.90586	1.60939
23.3333	33.5431	1.67037	1.90711	1.73613	1.74928	1.80108	1.77559	1.72298	1.97287	1.8808	1.70982
23.6667	27.9526	1.79998	1.56704	1.84233	1.79998	1.90586	1.6941	1.86351	1.84233	1.90586	1.65174
24	33.5431	1.63057	1.82115	1.75762	1.82115	1.86351	1.82115	1.7788	1.79998	1.79998	1.84233
24.3333	25.1573	1.73613	1.80189	1.70982	1.8282	1.84622	1.80189	1.65721	1.89396	1.90711	1.80189
24.6667	33.5431	1.7788	1.96939	1.67292	1.67292	1.7788	1.84233	1.7788	1.82115	1.86351	1.56657
25	25.1573	1.67292	1.88468	1.7788	1.71527	1.84233	1.75762	1.86351	1.84233	1.88468	1.60939
25.3333	25.1573	1.63091	1.8545	1.76243	1.71684	1.89396	1.72298	1.72298	1.97287	1.84135	1.72298
25.6667	25.1573	1.86351	1.67292	1.86351	1.65174	1.82115	1.7788	1.7788	1.78729	1.92703	1.54586
26	30.7478	1.56704	1.86351	1.79998	1.82115	1.88468	1.73645	1.65174	1.99056	1.79998	1.88468
26.3333	25.1573	1.74928	1.65721	1.89396	1.63091	1.90116	1.80189	1.78874	1.97287	1.78874	1.68352
26.6667	39.1336	1.6941	1.94821	1.52469	1.75762	1.90586	1.60939	1.82115	1.99056	1.79998	1.65174
27	41.9289	1.6941	1.71527	1.71527	1.82115	1.7788	1.6941	1.79998	1.88468	1.88468	1.7788
27.3333	27.9526	1.67037	1.76243	1.90711	1.6046	1.86765	1.81504	1.60434	2.01233	1.80189	1.8545
27.6667	25.1573	1.82115	1.56704	1.7788	1.7788	1.86351	1.63057	1.84233	1.77534	1.99056	1.63057
28	25.1573	1.73645	1.79998	1.7788	1.73645	1.79998	1.82115	1.71527	1.79998	1.86351	1.67292
28.3333	28.5983	1.78874	1.67037	1.8282	1.73613	1.8282	1.65721	1.86015	1.81504	1.97287	1.67037
28.6667	41.9289	1.75762	1.58821	1.99056	1.71527	1.90586	1.71527	1.86351	1.7788	1.82115	1.65174
29	41.9289	1.71527	1.75762	1.82115	1.75762	1.75762	1.67292	1.7788	1.7788	1.90586	1.75762
29.3333	39.1336	1.73613	1.67037	1.8808	1.69667	1.8282	1.78874	1.68101	1.93341	1.89396	1.70982
29.6667	30.7478	1.73645	1.92703	1.71527	1.73645	1.79998	1.84233	1.67292	1.99056	1.71527	1.71527
30	33.5431	1.58821	1.90586	1.79998	1.67292	1.79998	1.86351	1.71527	1.92703	1.73645	1.67292
30.3333	27.3525	1.8282	1.70982	1.65721	1.89396	1.7755	1.74928	1.78874	1.84135	1.94657	1.68352
30.6667	19.5668	1.71527	1.99056	1.48233	1.84233	1.6941	1.94821	1.7788	1.79998	1.85419	1.63057
31	30.7478	1.6941	1.82115	1.75762	1.71527	1.84233	1.79998	1.67292	1.94821	1.82115	1.65174
31.3333	39.3045	1.67037	1.67037	1.92026	1.65695	1.8282	1.84135	1.78874	1.89396	1.90711	1.65721
31.6667	55.9052	1.71527	1.67292	1.92703	1.79998	1.90586	1.67292	1.88468	1.7788	1.94576	1.63057
32	61.4957	1.6941	1.88468	1.7788	1.73645	1.90586	1.82115	1.79998	1.82115	2.03291	1.67292
32.3333	62.1297	1.84135	1.81504	1.90711	1.86765	1.77573	1.8545	1.8282	1.95972	1.94657	1.74928
32.6667	67.0862	1.84233	1.79998	1.86351	1.84233	1.90586	1.84233	1.86351	2.05409	1.8914	1.65174
33	78.2672	1.6941	1.94821	1.99056	1.79998	1.94821	1.82115	1.96939	1.94821	1.96939	1.7788
33.3333	61.7161	1.81504	1.93341	1.94657	1.8068	1.94657	1.92026	1.98602	1.98602	2.06494	1.75796
33.6667	75.472	1.79998	1.92703	1.94821	1.92703	1.94821	1.88468	2.07527	1.94821	1.99056	1.92703
34	83.8577	1.84233	1.96939	1.90586	1.96939	2.03291	1.92703	1.96939	1.99056	1.96939	2.09644
34.3333	84.8398	1.92026	1.98602	1.93341	2.04405	2.02548	1.94657	1.98602	2.09124	2.05179	1.92913
34.6667	89.4483	1.90586	1.94821	2.18115	1.99056	1.92703	2.05409	2.09644	2.01174	2.05409	2.03291
35	97.834	2.05409	1.88468	2.1388	2.05409	1.96939	2.01174	2.09644	2.03291	2.1388	2.01174
35.3333	97.8462	2.05179	2.05179	2.09124	1.96408	2.15701	2.05179	2.05179	2.14385	2.19646	2.03428
35.6667	111.81	2.18115	1.90586	2.15997	2.01174	2.15997	2.09644	2.07527	2.09644	2.28703	2.11762
36	106.22	2.20232	1.92703	2.28703	1.96939	2.15997	2.05409	2.20232	2.18115	2.24468	2.05409
36.3333	109.441	2.22277	2.02548	2.20962	2.09107	2.15701	2.1307	2.22277	2.20962	2.19388	2.20962
36.6667	111.81	2.07527	2.07527	2.2235	2.15997	2.24468	2.07527	2.32938	2.18115	2.37173	2.18115
37	117.401	2.1388	2.11762	2.26585	2.18115	2.15997	2.20232	2.35056	2.24468	2.35056	2.18115
37.3333	132.316	2.22277	2.11755	2.33148	2.19646	2.17016	2.30168	2.31484	2.30165	2.32799	2.28853
37.6667	131.377	2.28703	2.26585	2.26585	2.2235	2.2235	2.37173	2.32938	2.39291	2.37173	2.20232
38	139.763	2.32938	2.15997	2.37173	2.26585	2.28703	2.32938	2.30821	2.47762	2.28703	2.32938
38.3333	141.248	2.34114	2.20962	2.45951	2.26223	2.35082	2.36745	2.3806	2.49897	2.45951	2.24781
38.6667	150.944	2.24468	2.35056	2.35056	2.35056	2.37173	2.28703	2.51997	2.45644	2.41409	2.45644
39	156.534	2.47762	2.20232	2.51997	2.43526	2.30821	2.32938	2.49879	2.60467	2.37173	2.39291
39.3333	144.963	2.47267	2.28853	2.55158	2.35429	2.34967	2.48582	2.35429	2.70941	2.43321	2.37168
39.6667	125.787	2.37173	2.30821	2.56232	2.45644	2.30821	2.47762	2.51997	2.62585	2.51997	2.37173
40	122.991	2.43526	2.32938	2.49879	2.41409	2.49879	2.30821	2.54114	2.68938	2.37173	2.60467
40.3333	121.279	2.36745	2.36745	2.47267	2.3818	2.44636	2.36745	2.57789	2.62392	2.49897	2.44636
40.6667	120.196	2.45644	2.32938	2.64702	2.26585	2.62585	2.39291	2.41409	2.5835	2.56232	2.49879
41	117.401	2.43526	2.30821	2.45644	2.39291	2.49879	2.45644	2.45644	2.60467	2.5835	2.49879
41.3333	126.914	2.42006	2.36745	2.51212	2.35027	2.42006	2.44636	2.64365	2.59104	2.51323	2.4069
41.6667	122.991	2.45644	2.30821	2.54114	2.41409	2.41409	2.49879	2.54114	2.64702	2.47762	2.43526
42	120.196	2.43526	2.35056	2.49879	2.39291	2.39291	2.51997	2.39291	2.68938	2.64702	2.35056
42.3333	121.101	2.47267	2.27538	2.54472	2.35429	2.49897	2.3806	2.49897	2.67194	2.49897	2.4069
42.6667	114.606	2.35056	2.32938	2.56232	2.32938	2.43526	2.54114	2.45644	2.73173	2.41409	2.45644
43	111.81	2.45644	2.24468	2.56232	2.39291	2.41409	2.47762	2.45644	2.60467	2.45644	2.531
43.3333	125.787	2.39375	2.30168	2.61734	2.34898	2.4069	2.44636	2.51212	2.55114	2.59104	2.48582
43.6667	106.22	2.41409	2.30821	2.56232	2.35056	2.43526	2.56232	2.45644	2.56232	2.5835	2.49879
44	125.787	2.32938	2.35056	2.5835	2.37173	2.43526	2.47762	2.51997	2.60467	2.51997	2.43526
44.3333	120.274	2.34114	2.34114	2.53843	2.3324	2.52528	2.4069	2.52528	2.46966	2.68311	2.4069
44.6667	109.015	2.45644	2.2235	2.64702	2.43526	2.45644	2.39291	2.43526	2.68938	2.56232	2.36638
45	117.401	2.39291	2.37173	2.51997	2.41409	2.39291	2.37173	2.60467	2.62585	2.49879	2.43526
45.3333	123.837	2.3806	2.31484	2.55158	2.37511	2.43321	2.44636	2.44636	2.57946	2.56473	2.39375
45.6667	114.606	2.43526	2.24468	2.5835	2.43526	2.43526	2.41409	2.49879	2.60467	2.56232	2.54114
46	122.991	2.54114	2.26585	2.49879	2.39291	2.47762	2.41409	2.49879	2.60467	2.64702	2.41409
46.3333	119.783	2.49897	2.20962	2.59104	2.3806	2.45535	2.47267	2.44636	2.70941	2.42103	2.47267
46.6667	122.991	2.45644	2.26585	2.56232	2.35056	2.56232	2.37173	2.49879	2.68938	2.49879	2.49172
47	109.015	2.41409	2.28703	2.51997	2.39291	2.51997	2.32938	2.47762	2.6682	2.51997	2.54114
47.3333	110.368	2.4069	2.27538	2.53843	2.42006	2.42098	2.43321	2.42006	2.6305	2.56815	2.43321
47.6667	114.606	2.49879	2.2235	2.60467	2.30821	2.39291	2.45644	2.56232	2.5835	2.51997	2.42172
48	117.401	2.49879	2.2235	2.51997	2.26585	2.60467	2.45644	2.41409	2.62585	2.54114	2.47762
48.3333	118.005	2.42006	2.24907	2.55158	2.36745	2.45471	2.39375	2.48582	2.64365	2.51212	2.41815
48.6667	109.015	2.47762	2.24468	2.60467	2.28703	2.43526	2.45644	2.49879	2.60467	2.54114	2.40087
49	117.401	2.45644	2.26585	2.5835	2.32938	2.43526	2.41409	2.49879	2.73173	2.41409	2.47762
49.3333	117.89	2.49897	2.26223	2.49897	2.35429	2.46255	2.43321	2.51212	2.60419	2.55158	2.37099
49.6667	117.401	2.43526	2.18115	2.5835	2.35056	2.47762	2.37173	2.49879	2.64702	2.49879	2.45141
50	120.196	2.51997	2.2235	2.56232	2.26585	2.49879	2.32938	2.5835	2.68938	2.43526	2.56232
50.3333	106.22	2.41409	2.24468	2.49879	2.37173	2.49879	2.39291	2.43526	2.64702	2.64702	2.26585
50.6667	114.606	2.51997	2.24468	2.54114	2.39291	2.51997	2.26585	2.56232	2.60467	2.51997	2.49879
51	120.196	2.37173	2.20232	2.62585	2.32938	2.51997	2.37173	2.49879	2.60467	2.51997	2.41409
51.3333	120.196	2.37173	2.28703	2.62585	2.30821	2.51997	2.41409	2.49879	2.51997	2.51997	2.64702
51.6667	120.196	2.37173	2.35056	2.41409	2.41409	2.47762	2.45644	2.43526	2.62585	2.43526	2.54114
52	120.196	2.5835	2.2235	2.45644	2.43526	2.45644	2.37173	2.51997	2.73173	2.37173	2.43526
52.3333	120.196	2.54114	2.20232	2.5835	2.30821	2.41409	2.45644	2.56232	2.54114	2.54114	2.40222
52.6667	120.196	2.35056	2.28703	2.54114	2.35056	2.41409	2.43526	2.39291	2.6682	2.56232	2.54114
53	128.582	2.47762	2.32938	2.47762	2.37173	2.39291	2.39291	2.54114	2.64702	2.51997	2.43526
53.3333	125.787	2.45644	2.26585	2.51997	2.37173	2.45644	2.26585	2.60467	2.62585	2.51997	2.51997
53.6667	120.196	2.47762	2.20232	2.6682	2.35056	2.37173	2.41409	2.5835	2.56232	2.64702	2.26585
54	122.991	2.32938	2.32938	2.62585	2.28703	2.37173	2.37173	2.54114	2.75291	2.49879	2.41409
54.3333	122.991	2.54114	2.28703	2.54114	2.35056	2.45644	2.28703	2.51997	2.6682	2.64702	2.30821
54.6667	109.015	2.54114	2.18115	2.5835	2.39291	2.41409	2.43526	2.47762	2.62585	2.51997	2.39291
55	125.787	2.39291	2.20232	2.56232	2.35056	2.37173	2.43526	2.51997	2.62585	2.49879	2.43526
55.3333	122.991	2.39291	2.32938	2.5835	2.26585	2.35056	2.39291	2.51997	2.71055	2.43526	2.49879
55.6667	120.196	2.47762	2.26585	2.51997	2.39291	2.47762	2.32938	2.54114	2.6682	2.43526	2.39291
56	120.196	2.39291	2.24468	2.54114	2.45644	2.28703	2.43526	2.54114	2.62585	2.54114	2.35056
56.3333	120.196	2.41409	2.30821	2.49879	2.41409	2.28703	2.43526	2.54114	2.71055	2.54114	2.37173
56.6667	117.401	2.30821	2.30821	2.49879	2.43526	2.43526	2.26585	2.54114	2.54114	2.60467	2.45644
57	122.991	2.47762	2.2235	2.54114	2.35056	2.47762	2.32938	2.41409	2.62585	2.51997	2.49879
57.3333	120.196	2.45644	2.24468	2.49879	2.39291	2.45644	2.35056	2.54114	2.47762	2.62585	2.41409
57.6667	125.787	2.28703	2.28703	2.51997	2.47762	2.37173	2.41409	2.51997	2.56232	2.54114	2.45644
58	109.015	2.45644	2.28703	2.49879	2.39291	2.32938	2.45644	2.49879	2.54114	2.62585	2.49879
58.3333	106.22	2.37173	2.18115	2.5835	2.35056	2.39291	2.35056	2.62585	2.43526	2.64702	2.37173
58.6667	117.401	2.51997	2.24468	2.49879	2.30821	2.39291	2.41409	2.62585	2.56232	2.62585	2.28703
59	122.991	2.54114	2.24468	2.49879	2.37173	2.37173	2.37173	2.56232	2.68938	2.56232	2.28703
59.3333	114.606	2.35056	2.28703	2.41409	2.47762	2.43526	2.35056	2.49879	2.60467	2.56232	2.41409
59.6667	120.196	2.45644	2.18115	2.5835	2.28703	2.45644	2.32938	2.54114	2.51997	2.71055	2.28703
60	117.401	2.39291	2.20232	2.6682	2.28703	2.41409	2.32938	2.5835	2.60467	2.45644	2.45644
60.3333	125.787	2.5835	2.1388	2.54114	2.37173	2.37173	2.35056	2.5835	2.60467	2.56232	2.22838
60.6667	106.22	2.45644	2.15997	2.51997	2.37173	2.37173	2.41409	2.54114	2.62585	2.45644	2.37173

## Sheet: Myofibril 2
		Sarcomere Length (µm)
Time (s)	Force (nN)	1	2	3	4	5	6	7	8	9	10	11	12	13
0	61.4957	3.17643	3.17643	3.13408	3.34584	3.28977	3.23996	3.38819	3.32466	3.30349	3.36702	3.26113	3.45172	3.08422
0.333333	61.4957	3.15525	3.17643	3.19761	3.28231	3.21878	3.32466	3.34584	3.28989	3.23996	3.51525	3.28231	3.40937	3.07055
0.666667	61.4957	3.30349	3.15525	3.19761	3.28231	3.31529	3.23996	3.34584	3.23996	3.36702	3.43054	3.23996	3.53643	3.05587
1	78.2672	3.15525	3.17643	3.21878	3.30349	3.26113	3.30349	3.32331	3.23996	3.36702	3.38819	3.30349	3.40937	3.26113
1.33333	83.8577	3.28231	3.09172	3.17643	3.21878	3.32466	3.25073	3.36702	3.19761	3.21878	3.5576	3.28231	3.43054	3.21878
1.66667	139.763	3.15525	3.09172	3.1129	3.30349	3.19761	3.17643	3.30349	3.19013	3.36702	3.38819	3.28231	3.53643	3.09172
2	164.92	3.30349	2.79526	3.17643	3.23996	3.23996	3.0581	3.36702	3.15525	3.34584	3.40937	3.21878	3.49407	3.23996
2.33333	178.897	3.36702	2.81643	3.0282	3.23996	3.15525	3.13408	3.30349	3.12083	3.28231	3.49407	3.19761	3.5576	3.23996
2.66667	150.944	3.17643	2.98584	2.96467	3.19761	3.17643	3.01986	3.32466	3.00702	3.34584	3.51525	3.26113	3.4729	3.28231
3	173.306	3.17643	2.90114	2.90114	3.21878	3.19761	2.96467	3.26113	3.04805	3.45172	3.40937	3.28231	3.53643	3.19761
3.33333	181.692	3.13408	2.79526	2.94349	3.17643	3.17643	2.9017	3.32466	3.00702	3.45172	3.36702	3.28231	3.57878	3.26113
3.66667	164.92	3.1129	2.85879	2.85879	3.23996	3.15525	2.83761	3.28231	3.05388	3.34584	3.53643	3.23996	3.49407	3.30349
4	153.739	2.98584	2.96467	2.79526	3.28231	3.0282	2.9311	3.30349	2.90114	3.49407	3.43054	3.32466	3.5576	3.30349
4.33333	176.101	3.21878	2.75291	2.85879	3.26113	3.17643	2.5835	3.40937	3.02083	3.45172	3.38819	3.30349	3.59995	3.21878
4.66667	167.715	3.17643	2.71055	2.85879	3.28231	3.09172	2.6817	3.36702	3.04937	3.23996	3.5576	3.32466	3.53643	3.32466
5	170.511	3.09172	2.73173	2.79526	3.21878	3.1129	2.75291	3.30349	3.02245	3.36702	3.51525	3.26113	3.53643	3.30349
5.33333	173.306	3.40937	2.64702	2.83761	3.17643	3.09172	2.71077	3.32466	2.98584	3.43054	3.49407	3.23996	3.5576	3.32466
5.66667	164.92	3.23996	2.73173	2.81643	3.30349	3.0282	2.71055	3.23996	3.09146	3.36702	3.51525	3.23996	3.66348	3.23996
6	178.897	3.28231	2.64702	2.79526	3.36702	2.94349	2.59392	3.40937	3.0282	3.40937	3.45172	3.28231	3.68466	3.28231
6.33333	173.306	3.23996	2.60467	2.83761	3.21878	3.09172	2.60467	3.28231	2.99886	3.40937	3.45172	3.26113	3.64231	3.43054
6.66667	162.125	3.13408	2.77408	2.81643	3.23996	2.92232	2.55125	3.36702	3.04937	3.43054	3.45172	3.28231	3.59995	3.36702
7	190.078	3.15525	2.68938	2.81643	3.13408	3.1129	2.62585	3.21878	3.04431	3.45172	3.45172	3.30349	3.64231	3.28231
7.33333	164.92	3.04937	2.77408	2.71055	3.13408	3.0282	2.6363	3.28231	2.94349	3.51525	3.49407	3.34584	3.53643	3.49407
7.66667	173.306	3.13408	2.6682	2.79526	3.23996	3.09172	2.47762	3.32466	3.00776	3.43054	3.43054	3.30349	3.64231	3.43054
8	173.306	3.23996	2.73173	2.77408	3.17643	3.0282	2.62585	3.28831	3.00702	3.34584	3.38819	3.45172	3.64231	3.26113
8.33333	162.125	3.24866	2.66017	2.74887	3.11714	3.07768	2.52363	3.30127	3.02507	3.4328	3.51648	3.22236	3.59063	3.34073
8.66667	178.897	3.17643	2.6682	2.6682	3.15525	3.15525	2.64702	3.32466	2.92067	3.38819	3.4729	3.34584	3.74819	3.32466
9	184.487	3.13408	2.60467	2.73173	3.19761	3.04937	2.5835	3.34584	2.92346	3.49407	3.38819	3.43054	3.51525	3.49407
9.33333	189.978	3.16975	2.64365	2.68714	3.19605	3.01192	2.6305	3.30421	3.10399	3.28812	3.49856	3.30948	3.65639	3.34073
9.66667	173.306	3.28231	2.5835	2.77408	3.15525	3.0282	2.57211	3.30349	2.92232	3.40937	3.32466	3.43054	3.70583	3.34584
10	181.692	3.17643	2.62585	2.75291	3.15525	3.00702	2.5835	3.32466	3.03825	3.32466	3.53643	3.30349	3.70583	3.36702
10.3333	200.778	3.23553	2.60419	2.72256	3.14344	3.05138	2.59439	3.27497	2.98561	3.41965	3.46667	3.34073	3.709	3.32758
10.6667	187.282	3.13408	2.6682	2.75291	3.09172	3.09172	2.61618	3.26381	2.90114	3.43054	3.43054	3.36702	3.66348	3.38819
11	173.306	2.98584	2.68938	2.79526	3.00702	3.07055	2.56232	3.32466	2.9651	3.34584	3.51525	3.36702	3.62113	3.36702
11.3333	209.796	3.10399	2.61734	2.81463	3.07768	2.98703	2.60419	3.30127	3.07768	3.21952	3.64324	3.23551	3.709	3.32155
11.6667	178.897	3.26113	2.56232	2.62585	3.38819	2.92232	2.61035	3.30349	2.98584	3.30349	3.49407	3.36702	3.70583	3.43054
12	176.101	3.15525	2.62585	2.71055	3.09172	3.09172	2.54114	3.28231	3.05086	3.34584	3.4729	3.38819	3.62113	3.38819
12.3333	185.101	3.11714	2.61926	2.74887	3.02507	3.01192	2.60713	3.28812	3.06453	3.28812	3.43569	3.4328	3.60378	3.35388
12.6667	173.306	2.87996	2.49879	2.75291	3.21878	3.07055	2.54114	3.25311	3.00702	3.34584	3.49407	3.34584	3.62113	3.34584
13	181.692	3.21878	2.56232	2.71055	3.07055	3.00702	2.49879	3.34584	3.0454	3.38819	3.36702	3.38819	3.68466	3.36702
13.3333	189.633	3.06453	2.57789	2.70941	3.03919	3.06453	2.57789	3.26182	2.98974	3.38019	3.49856	3.36704	3.58422	3.47226
13.6667	176.101	3.07055	2.54114	2.73173	3.26113	2.96467	2.47762	3.23642	2.94349	3.36702	3.57878	3.26113	3.62113	3.53643
14	170.511	3.09172	2.51997	2.68938	3.13408	3.0282	2.5835	3.26113	2.95624	3.30349	3.45172	3.40937	3.57878	3.4729
14.3333	128.582	3.0282	2.47762	2.79526	3.07055	2.98584	2.51997	3.22239	2.92232	3.38819	3.34584	3.38819	3.66348	3.32466
14.6667	92.2435	2.94349	2.45644	2.71055	3.1129	2.92232	2.54114	3.26113	3.03655	3.28231	3.43054	3.19761	3.81172	3.36702
15	83.8577	2.85879	2.5835	2.6682	3.09172	2.90114	2.51997	3.28865	2.92232	3.17643	3.53643	3.38819	3.62113	3.30349
15.3333	95.0388	3.1129	2.47762	2.71055	2.96467	2.98584	2.41409	3.30349	2.98362	3.19761	3.51525	3.17643	3.74819	3.36702
15.6667	117.401	3.04937	2.51997	2.77408	2.87996	3.09172	2.45644	3.17562	3.0282	3.21878	3.45172	3.38819	3.66348	3.40937
16	131.377	2.79526	2.5835	2.71055	3.07055	3.1129	2.39291	3.30349	3.0687	3.26113	3.43054	3.32466	3.66348	3.43054
16.3333	81.0625	2.98584	2.49879	2.73173	3.09172	2.96467	2.45644	3.28046	3.00702	3.17643	3.45172	3.34584	3.68466	3.34584
16.6667	95.0388	3.00702	2.51997	2.73173	3.09172	2.94349	2.45644	3.26113	2.9255	3.30349	3.53643	3.23996	3.81172	3.43054
17	83.8577	2.98584	2.43526	2.77408	3.13408	2.83761	2.3952	3.34584	2.98584	3.21878	3.45172	3.28231	3.74819	3.51525
17.3333	109.015	3.07055	2.45644	2.71055	3.00702	2.98584	2.41409	3.36702	2.94604	3.26113	3.43054	3.32466	3.81172	3.43054
17.6667	145.353	3.00702	2.56232	2.60467	3.17643	2.98584	2.49879	3.18108	3.07055	3.32466	3.34584	3.43054	3.72701	3.34584
18	190.078	3.07055	2.47762	2.73173	3.1129	2.92232	2.54114	3.15525	3.14726	3.32466	3.43054	3.30349	3.76936	3.32466
18.3333	187.282	2.85879	2.60467	2.75291	3.00702	3.0282	2.43379	3.28231	3.17643	3.15525	3.4729	3.34584	3.64231	3.4729
18.6667	190.078	2.87996	2.62585	2.71055	2.98584	3.04937	2.47762	3.19761	3.16703	3.21878	3.30349	3.4729	3.76936	3.32466
19	150.944	2.68938	2.39291	2.64702	2.90114	2.94349	2.38595	3.21878	2.68938	3.17643	3.36702	3.23996	3.64231	3.26113
19.3333	100.629	2.47762	2.2235	2.26585	2.68938	2.68938	2.07527	2.77408	2.64702	2.77408	2.99621	3.1129	3.40937	2.75291
19.6667	78.2672	2.05409	2.03291	1.84233	2.13571	2.68938	1.73645	2.6682	2.18115	2.26585	2.96467	2.6682	3.00702	2.60467
20	103.425	1.88468	1.99056	1.86351	2.1388	2.51997	1.79998	2.62585	2.18341	2.26585	2.73173	2.73173	2.98584	2.56232
20.3333	97.834	1.99056	1.94821	1.6941	2.1388	2.52277	1.82115	2.64702	2.05409	2.20232	2.73173	2.73173	2.83761	2.64702
20.6667	103.425	1.79998	1.92703	1.58821	2.11762	2.35056	1.71527	2.5835	2.09644	2.03653	2.5835	2.64702	2.68938	2.39291
21	128.582	1.6941	1.92703	1.58821	2.09045	2.30821	1.65174	2.54114	2.09644	2.05409	2.5835	2.5835	2.81643	2.30821
21.3333	139.763	1.6941	1.90586	1.60939	1.96939	2.26585	1.71527	2.45644	2.15997	2.05409	2.60467	2.45359	2.81643	2.26585
21.6667	134.172	1.52469	1.65174	1.72671	1.96939	2.35056	1.67292	2.49879	2.05409	2.1388	2.54114	2.51997	2.68938	2.47762
22	142.558	1.79998	1.71527	1.73645	1.90586	2.20232	1.73645	2.47762	2.03291	2.09644	2.60467	2.54114	2.66311	2.39291
22.3333	125.787	1.65174	1.82115	1.65174	2.09644	2.03291	1.75762	2.5835	1.92703	2.07527	2.5835	2.56232	2.77621	2.28703
22.6667	142.558	1.7788	1.65174	1.71527	2.05409	2.1388	1.73645	2.39291	2.1388	2.01174	2.64702	2.47762	2.7977	1.99056
23	142.558	1.56704	1.88468	1.65174	1.96939	2.03291	1.73645	2.5835	1.96939	2.1388	2.5835	2.43526	2.85031	2.15997
23.3333	136.968	1.75762	1.75762	1.58821	2.07527	1.99056	1.71527	2.60467	1.88468	2.09644	2.77408	2.41409	2.72805	2.18115
23.6667	153.739	1.7788	1.50351	1.82115	1.96939	2.1388	1.73645	2.54114	1.96939	2.07527	2.60467	2.41409	2.79465	2.15997
24	142.558	1.67292	1.73645	1.6941	2.03291	2.09644	1.6941	2.43526	1.96939	2.2235	2.47762	2.47762	2.82333	2.15997
24.3333	142.558	1.67292	1.73645	1.67292	1.90586	2.07527	1.67292	2.56232	1.90586	2.11762	2.56232	2.60467	2.67509	2.24468
24.6667	139.763	1.65174	1.75762	1.58821	2.01174	2.03291	1.73645	2.47762	2.05409	1.90586	2.68938	2.54114	2.74957	2.11762
25	145.353	1.86351	1.94821	1.58821	1.92703	1.92703	1.75762	2.49879	2.07527	1.90586	2.68938	2.47762	2.72566	2.18115
25.3333	142.558	1.6941	2.01174	1.58821	1.88468	2.09644	1.6941	2.54114	1.94821	2.05409	2.54114	2.5835	2.79807	2.18115
25.6667	139.763	2.07527	1.6941	1.52469	1.99056	1.86351	1.84233	2.51997	2.05409	1.92703	2.56232	2.56232	2.69834	2.35056
26	131.377	1.86351	1.63057	1.75762	1.92703	2.01174	1.6941	2.51997	1.96939	2.11762	2.54114	2.51997	2.76802	2.07527
26.3333	167.715	2.07527	1.65174	1.65174	2.01174	1.88468	1.67292	2.54114	2.01174	2.09644	2.6682	2.35056	2.78985	2.2235
26.6667	142.558	1.73645	1.7788	1.75762	1.96939	1.88468	1.75762	2.49879	2.01174	2.03291	2.64702	2.43526	2.84143	2.1388
27	162.125	1.7788	1.86351	1.52469	2.11762	1.79998	1.82115	2.49879	1.94821	2.03291	2.6682	2.45644	2.71302	2.11762
27.3333	159.33	1.92703	1.82115	1.52469	1.90586	2.03291	1.82115	2.45644	1.88468	2.1388	2.49879	2.45644	2.83462	2.15997
27.6667	153.739	1.99056	1.84233	1.48233	2.01174	1.99056	1.75762	2.45644	2.11762	1.92703	2.6682	2.39291	2.75026	2.32938
28	139.763	1.82115	1.88468	1.56704	1.88468	2.07527	1.71527	2.49879	1.90586	2.20232	2.51997	2.51997	2.65291	2.26585
28.3333	145.353	1.79998	1.86351	1.43998	1.96939	2.05409	1.73645	2.51997	1.86351	2.18115	2.6682	2.41409	2.71406	2.09644
28.6667	150.944	1.79998	1.75762	1.50351	2.05409	1.99056	1.71527	2.51997	1.99056	1.92703	2.6682	2.43526	2.80764	2.01174
29	136.968	1.88468	1.71527	1.50351	1.90586	1.96939	1.73645	2.51997	1.86351	2.15997	2.54114	2.54114	2.70756	2.15997
29.3333	148.149	1.65174	2.01174	1.56704	1.92703	1.92703	1.65174	2.62585	1.88468	1.99056	2.75291	2.35056	2.78339	2.24468
29.6667	148.149	1.84233	1.75762	1.63057	1.90586	1.88468	1.75762	2.56232	2.03291	1.94821	2.62585	2.45644	2.72052	1.94821
30	153.739	1.88468	1.82115	1.50351	1.96939	1.99056	1.71527	2.54114	2.07527	1.96939	2.5835	2.43526	2.79873	2.2235
30.3333	136.968	1.73645	1.84233	1.56704	1.94821	1.84233	1.84233	2.49879	1.92703	2.07527	2.60467	2.39291	2.75572	2.15997
30.6667	184.487	1.82115	1.90586	1.41881	1.96939	1.99056	1.6941	2.5835	1.86351	2.09644	2.64702	2.45644	2.72839	2.03291
31	167.715	1.73645	2.01174	1.50351	1.92703	2.03291	1.73645	2.60467	1.90586	2.09644	2.64702	2.51997	2.81307	2.26585
31.3333	176.101	1.88468	1.84233	1.71527	1.90586	2.01174	1.84233	2.43526	2.05409	2.18115	2.64702	2.51997	2.81718	2.07527
31.6667	178.897	1.94821	1.84233	1.73645	1.88468	2.09644	1.82115	2.56232	1.99056	2.05409	2.75291	2.54114	2.82534	2.20232
32	187.282	1.67292	2.01174	1.88468	1.84233	2.20232	1.82115	2.49879	2.09644	2.18115	2.68938	2.51997	3.17919	2.07527
32.3333	176.101	1.75762	1.90586	1.86351	1.79998	2.2235	1.86351	2.64702	2.15997	2.07527	2.75291	2.6682	3.01489	2.07527
32.6667	185.22	1.92703	1.86351	1.84233	1.90586	2.09644	1.90586	2.5835	2.2235	2.05409	2.81643	2.73173	3.02807	2.24468
33	187.282	1.96939	2.01174	1.71527	2.11762	2.18115	1.88468	2.5835	2.2235	2.15997	2.75948	2.79526	2.96467	2.28703
33.3333	184.487	1.92703	1.94821	1.86351	1.92207	2.20232	1.96939	2.6682	2.24468	2.2235	2.79526	2.79526	2.98584	2.30969
33.6667	195.668	1.88468	2.11762	1.90586	1.96939	2.18115	2.05409	2.45644	2.45644	2.2235	2.81643	2.84257	3.13408	2.30821
34	195.668	1.92703	2.05409	1.86351	2.10197	2.18115	2.03291	2.54114	2.47762	2.18115	2.85879	2.92232	3.0282	2.47762
34.3333	198.463	2.05409	2.01174	2.01174	2.1388	2.20232	2.09644	2.43526	2.5835	2.26585	2.9594	2.81643	3.15525	2.6682
34.6667	198.463	2.11762	2.11762	2.03291	2.01174	2.22527	2.1388	2.71055	2.43526	2.28703	2.98584	2.94349	3.1129	2.81643
35	215.235	2.15997	2.07527	1.99056	2.20232	2.2235	2.05409	2.62585	2.6682	2.30821	2.89171	2.98584	3.13408	2.75291
35.3333	209.644	2.2235	2.11762	2.09644	2.18115	2.25052	2.05409	2.81643	2.43526	2.54114	2.96467	2.96467	3.32466	2.83761
35.6667	209.644	2.41409	1.99056	2.18115	2.2235	2.32938	2.01174	2.77408	2.54114	2.49879	3.05402	2.98584	3.36702	3.15525
36	209.644	2.35056	2.15997	2.07527	2.32938	2.32938	2.11762	2.73173	2.66055	2.51997	3.07055	3.13408	3.32466	2.98584
36.3333	220.825	2.37173	2.18115	2.11762	2.32938	2.37173	2.11762	2.5835	2.81643	2.56232	3.1291	3.13408	3.36702	3.15525
36.6667	223.621	2.39291	2.1388	2.20232	2.39291	2.40896	2.15997	2.85879	2.73173	2.60467	3.09172	3.1129	3.62113	2.94349
37	218.03	2.49879	2.2235	2.28703	2.39291	2.39291	2.28703	2.68938	2.85879	2.62585	3.19056	3.1129	3.5576	3.21878
37.3333	232.006	2.47762	2.20232	2.39291	2.37173	2.51997	2.29931	2.73173	3.00702	2.47762	3.40937	3.15525	3.64231	3.26113
37.6667	240.392	2.5835	2.1388	2.39291	2.47762	2.56232	2.35056	2.77408	2.94349	2.75291	3.21176	3.21878	3.68466	3.13408
38	243.187	2.56232	2.30821	2.47762	2.43526	2.5835	2.28526	2.94349	2.94349	2.79526	3.38819	3.09172	3.74819	3.43054
38.3333	243.187	2.71055	2.37173	2.39291	2.49879	2.68938	2.43526	2.87996	3.04937	2.78273	3.43054	3.26113	3.64231	3.38819
38.6667	229.211	2.75291	2.41409	2.47762	2.51997	2.75291	2.37173	2.97109	3.19761	2.6682	3.45172	3.32466	3.85407	3.30349
39	226.416	2.68938	2.37173	2.51997	2.56232	2.71055	2.39291	2.94349	3.1129	2.81217	3.40937	3.34584	3.79054	3.43054
39.3333	218.03	2.75291	2.51997	2.35056	2.60467	2.79526	2.41409	2.95702	3.07055	2.79526	3.40937	3.40937	3.85407	3.26113
39.6667	218.03	2.77408	2.35056	2.43526	2.68938	2.77408	2.32938	3.0282	3.11749	2.81643	3.40937	3.30349	3.79054	3.40937
40	226.416	2.90114	2.35056	2.41409	2.75291	2.6682	2.42525	3.0282	3.15525	2.79526	3.36702	3.36702	3.81172	3.49407
40.3333	220.825	2.71055	2.43526	2.39291	2.6682	2.77408	2.39291	2.96467	3.17643	2.79672	3.45172	3.30349	3.85407	3.51525
40.6667	229.211	2.73173	2.37173	2.54114	2.56232	2.77408	2.41409	3.01135	2.98584	2.96467	3.36702	3.34584	3.95995	3.53643
41	218.03	2.81643	2.41409	2.41409	2.62585	2.75291	2.43526	3.00702	3.19761	2.7171	3.43054	3.40937	3.70583	3.43054
41.3333	218.03	2.77408	2.37173	2.43526	2.75291	2.68938	2.45644	3.03666	3.00702	2.83761	3.49407	3.40937	3.79054	3.43054
41.6667	229.211	2.79526	2.41409	2.41409	2.6682	2.6682	2.43526	3.07055	3.21878	2.69664	3.43054	3.40937	3.76936	3.4729
42	223.621	2.87996	2.32938	2.47762	2.75291	2.6682	2.33273	3.1129	3.1129	2.83761	3.43054	3.28231	3.95995	3.40937
42.3333	218.03	2.81643	2.35056	2.41409	2.68938	2.81643	2.30821	3.04937	3.21878	2.80767	3.34584	3.45172	3.85407	3.28231
42.6667	220.825	2.79526	2.37173	2.45644	2.68938	2.75291	2.32938	3.06396	3.15525	2.87996	3.36702	3.28231	3.9176	3.43054
43	220.825	2.77408	2.28703	2.47762	2.77408	2.75291	2.41409	3.13408	2.90114	2.92754	3.43054	3.30349	3.93877	3.5576
43.3333	223.621	2.81643	2.39291	2.43526	2.6682	2.75291	2.35454	3.13408	3.04937	2.94349	3.53643	3.21878	3.83289	3.4729
43.6667	209.644	2.73173	2.37173	2.41409	2.68938	2.68938	2.41409	2.94349	3.23996	2.81586	3.38819	3.49407	3.74819	3.36702
44	212.44	2.87996	2.32938	2.35056	2.5835	2.85879	2.39291	3.11726	3.04937	2.87996	3.34584	3.40937	4.02348	3.19761
44.3333	212.44	2.81643	2.39291	2.39291	2.60467	2.83761	2.35056	3.09172	3.0282	2.82784	3.43054	3.38819	4.0023	3.32466
44.6667	220.825	2.6682	2.41409	2.51997	2.54114	2.81643	2.35056	3.0541	3.23996	2.6682	3.45172	3.45172	3.95995	3.51525
45	223.621	2.90114	2.37173	2.30821	2.6682	2.75291	2.28703	3.13408	2.98584	2.92232	3.42451	3.4729	3.9176	3.30349
45.3333	209.644	2.6682	2.35056	2.37173	2.71055	2.83761	2.24468	3.12272	3.13408	2.81643	3.62113	3.28231	3.79054	3.49407
45.6667	237.597	2.73173	2.32938	2.37173	2.71055	2.85879	2.35056	3.07055	3.0282	2.96467	3.21165	3.40937	4.04465	3.38819
46	209.644	2.73173	2.39291	2.37173	2.64702	2.77408	2.32938	3.1295	3.09172	2.83761	3.45172	3.32466	4.02348	3.38819
46.3333	232.006	2.83761	2.26585	2.37173	2.64702	2.90114	2.35056	3.04937	3.08537	2.83761	3.38819	3.4729	3.98113	3.38819
46.6667	215.235	2.82778	2.30168	2.4069	2.64365	2.84822	2.32799	3.13029	3.02507	2.85409	3.28404	3.56432	3.82737	3.41592
47	209.644	2.83761	2.37173	2.35056	2.6682	2.77408	2.35056	3.15927	3.00702	2.79526	3.57878	3.26113	3.95995	3.53643
47.3333	234.802	2.77408	2.41409	2.37173	2.68938	2.73173	2.35056	3.17643	3.07055	2.80798	3.49407	3.34584	3.89642	3.49407
47.6667	220.825	2.78833	2.26532	2.4069	2.66995	2.81463	2.42006	3.06169	3.09083	2.81463	3.36704	3.49719	3.86683	3.53802
48	218.03	2.77408	2.41409	2.35056	2.71055	2.77408	2.30575	3.09172	3.17643	2.83761	3.43054	3.30349	4.02348	3.40937
48.3333	215.235	2.81643	2.41409	2.41409	2.64702	2.71055	2.32938	3.07055	3.19761	2.85688	3.43054	3.32466	3.95995	3.19761
48.6667	223.621	2.85409	2.3806	2.22277	2.74691	2.84094	2.35429	3.1566	2.98626	2.89355	3.34073	3.52487	3.88239	3.28812
49	212.44	2.79526	2.2235	2.39291	2.81643	2.68938	2.43526	2.99905	3.19761	2.83761	3.34584	3.40937	4.04465	3.49407
49.3333	226.416	2.85879	2.35056	2.37173	2.51997	2.94349	2.37173	3.04937	3.13408	2.82749	3.34584	3.51525	3.81172	3.36702
49.6667	223.375	2.85409	2.34544	2.30168	2.64365	2.88039	2.4069	2.99955	3.23551	2.72256	3.27497	3.62652	3.93259	3.30127
50	195.668	2.87996	2.18115	2.43526	2.73173	2.77408	2.32938	2.9871	3.21878	2.77408	3.53643	3.4729	3.83289	3.5576
50.3333	198.463	2.85879	2.35056	2.30821	2.6682	2.83761	2.37173	3.09172	2.98584	2.87944	3.45172	3.43054	3.89642	3.43054
50.6667	220.825	2.91985	2.28853	2.43321	2.6305	2.79805	2.36745	3.06453	3.19605	2.73435	3.35388	3.56432	3.79375	3.24866
51	215.235	2.75291	2.28703	2.41409	2.56232	2.96467	2.28703	3.02569	3.19761	2.75291	3.49407	3.45172	3.9176	3.26113
51.3333	209.644	2.83761	2.30821	2.32938	2.71055	2.79526	2.32938	3.07055	3.07055	2.8691	3.38819	3.51525	3.95995	3.28231
51.6667	246.031	2.85409	2.31189	2.44636	2.59104	2.81463	2.39375	3.02187	3.09083	2.95931	3.27497	3.58587	3.99835	3.1566
52	215.235	2.79526	2.28703	2.37173	2.6682	2.77408	2.28593	3.0282	3.19761	2.87996	3.36702	3.51525	4.0023	3.30349
52.3333	206.849	2.71055	2.28703	2.45644	2.71055	2.68938	2.39291	3.04937	3.17643	2.88757	3.21878	3.5576	3.87524	3.36702
52.6667	198.463	2.83761	2.32938	2.24468	2.6682	2.92232	2.30821	3.04928	3.19761	2.77408	3.40937	3.51525	3.87524	3.43054

## Sheet: Myofibril 3
		Sarcomere Length (µm)
Time (s)	Force (nN)	1	2	3	4	5	6	7	8	9	10	11
0	35.392	2.98563	3.24401	3.15788	3.10047	3.2153	3.04305	3.10047	3.12917	3.10047	3.01434	3.07176
0.333333	27.2246	3.07176	3.18659	3.18659	3.12917	3.10047	3.04305	3.15788	3.12917	3.18659	3.04305	2.89951
0.666667	27.2246	3.15788	3.24401	3.18659	3.07176	3.07176	3.12917	3.15788	3.12917	3.04305	3.10047	2.89951
1	38.1145	3.07176	3.24401	3.15788	3.12917	3.12917	3.04305	3.18659	3.07176	3.10047	3.07176	2.95693
1.33333	43.5594	3.15788	3.2153	3.12917	3.15788	3.10047	3.10047	3.15788	3.07176	3.07176	3.04305	3.01434
1.66667	35.392	2.98563	3.33013	3.15788	3.07176	3.10047	3.12917	3.10047	3.12917	3.12917	2.98563	2.92822
2	38.1145	3.01434	3.24401	3.18659	3.12917	3.07176	3.07176	3.12917	3.12917	3.10047	2.98563	2.89951
2.33333	40.8369	3.04305	3.24401	3.12917	3.12917	3.07176	3.04305	3.15788	3.07176	3.04305	3.01434	2.98563
2.66667	38.1145	2.98563	3.27271	3.10047	3.12917	3.01434	3.12917	3.12917	3.04305	3.12917	2.89951	2.95693
3	49.0043	3.12917	3.18659	3.12917	3.15788	2.95693	3.10047	3.10047	2.95693	3.18659	2.84209	2.8708
3.33333	59.8941	2.8708	3.38755	3.12917	3.04305	2.98563	3.10047	3.01434	3.01434	3.01434	2.98563	2.84209
3.66667	62.6166	2.84209	3.24401	3.15788	3.07176	2.95693	3.01434	3.12917	2.8708	3.04305	2.8708	2.84209
4	70.784	2.8708	3.30142	3.10047	2.95693	3.01434	2.98563	3.04305	2.92822	3.01434	2.78468	2.81339
4.33333	84.3963	2.89951	3.27271	3.07176	3.07176	2.92822	2.95693	3.01434	2.89951	3.04305	2.72726	2.78468
4.66667	78.9514	2.69855	3.38755	3.07176	2.95693	2.98563	2.84209	3.04305	2.8708	2.98563	2.75597	2.72726
5	84.3963	2.81739	3.10976	3.34897	2.95028	2.84396	2.89712	2.97686	2.81739	3.00344	2.71107	2.68449
5.33333	95.2861	2.63133	3.13634	3.37555	3.00344	2.81739	2.79081	3.00344	2.81739	3.03002	2.63133	2.65791
5.66667	100.731	2.76423	3.16291	3.29581	3.00344	2.71107	2.81739	2.9237	2.89712	2.81739	2.68449	2.65791
6	108.898	2.68449	3.18949	3.42871	2.89712	2.71107	2.76423	2.95028	2.81739	2.84396	2.68449	2.57817
6.33333	111.621	2.57817	3.34897	3.21607	2.97686	2.76423	2.76423	2.89712	2.73765	2.84396	2.68449	2.47186
6.66667	114.343	2.63133	3.40213	3.13634	2.95028	2.73765	2.71107	2.81739	2.81739	2.9237	2.49844	2.49844
7	108.898	2.65791	3.37555	3.18949	2.95028	2.65791	2.84396	2.84396	2.71107	2.79081	2.57817	2.52502
7.33333	114.343	2.47186	3.40213	3.32239	2.95028	2.68449	2.68449	2.89712	2.60475	2.95028	2.4187	2.52502
7.66667	111.621	2.55159	3.21607	3.42871	2.95028	2.57817	2.68449	2.84396	2.63133	2.89712	2.52502	2.39212
8	117.066	2.57817	3.32239	3.42871	2.9237	2.57817	2.60475	2.87054	2.63133	2.84396	2.65791	2.31238
8.33333	111.621	2.68449	3.29581	3.26923	2.97686	2.63133	2.60475	2.79081	2.65791	2.84396	2.63133	2.23265
8.66667	117.066	2.55159	3.45528	3.37555	2.9237	2.60475	2.52502	2.9237	2.52502	2.81739	2.65791	2.09975
9	114.343	2.57817	3.26923	3.42871	2.9237	2.55159	2.57817	2.79081	2.57817	2.81739	2.63133	2.15291
9.33333	111.621	2.57817	3.32239	3.48186	2.79081	2.57817	2.65791	2.79081	2.47186	2.87054	2.60475	2.20607
9.66667	117.066	2.60475	3.53502	3.45528	2.73765	2.57817	2.49844	2.84396	2.49844	2.89712	2.52502	2.17949
10	125.233	2.57817	3.48186	3.48186	2.81739	2.55159	2.4187	2.81739	2.52502	2.87054	2.52502	2.15291
10.3333	122.511	2.39212	3.48186	3.58818	2.97686	2.33896	2.55159	2.71107	2.49844	2.89712	2.36554	2.15291
10.6667	114.343	2.65791	3.40213	3.40213	3.03002	2.36554	2.57817	2.68449	2.47186	2.89712	2.49844	2.09975
11	125.233	2.68449	3.40213	3.58818	2.9237	2.39212	2.47186	2.68449	2.44528	2.95028	2.47186	2.12633
11.3333	122.511	2.52502	3.50844	3.50844	2.95028	2.39212	2.4187	2.76423	2.44528	2.9237	2.44528	2.09975
11.6667	125.233	2.63133	3.50844	3.61476	2.79081	2.4187	2.39212	2.63133	2.52502	2.87054	2.47186	2.25922
12	122.511	2.68449	3.58818	3.53502	2.76423	2.44528	2.33896	2.76423	2.36554	2.79081	2.71107	2.09975
12.3333	136.123	2.54114	3.43054	3.68466	2.79526	2.45644	2.37173	2.56232	2.54114	2.82162	2.49879	2.11762
12.6667	122.511	2.73173	3.43054	3.51525	2.92232	2.43526	2.26585	2.77408	2.30821	3.00716	2.51997	1.99056
13	125.233	3.28231	2.75291	3.83289	2.77408	2.28703	2.41409	2.62585	2.41409	2.83775	2.49879	2.05409
13.3333	127.956	2.77408	3.34584	3.57878	2.87996	2.26585	2.41409	2.56232	2.39291	2.85892	2.56232	1.90586
13.6667	125.233	2.5835	3.74819	3.53643	2.92232	2.24468	2.32938	2.64702	2.28703	3.04951	2.41409	1.96939
14	125.233	2.77408	3.36702	3.74819	2.83761	2.26585	2.30821	2.62585	2.43526	2.90128	2.35056	2.05409
14.3333	125.233	2.5835	3.53643	3.72701	2.81643	2.32938	2.28703	2.51997	2.39291	2.92245	2.43526	2.07527
14.6667	122.511	2.85879	3.30349	3.89642	2.68938	2.24468	2.28703	2.5835	2.43526	2.90128	2.43526	1.88468
15	125.233	2.79526	3.53643	3.76936	2.81643	2.26585	2.26585	2.5835	2.24468	3.04951	2.39291	1.88468
15.3333	127.956	2.92232	3.43054	3.85407	2.71055	2.2235	2.39291	2.37173	2.41409	2.90128	2.51997	1.79998
15.6667	122.511	2.73173	3.43054	3.93877	2.68938	2.35056	2.24468	2.56232	2.26585	2.94363	2.51997	1.82115
16	125.233	2.68938	3.57878	3.95995	2.68938	2.15997	2.24468	2.54114	2.39291	2.92245	2.26585	2.18115
16.3333	125.233	2.85879	3.4729	3.68466	2.94349	2.15997	2.28703	2.51997	2.35056	2.94363	2.41409	2.01174
16.6667	122.511	2.77408	3.57878	3.81172	2.87996	2.26585	2.20232	2.47762	2.32938	2.94363	2.32938	1.96939
17	122.511	3.19761	3.00702	3.85407	2.92232	2.26585	2.37173	2.32938	2.35056	2.77422	2.39291	2.07527
17.3333	127.956	2.96467	3.38819	3.83289	2.87996	2.18115	2.26585	2.39291	2.2235	2.92245	2.35056	1.90586
17.6667	133.401	2.98584	3.32466	3.95995	2.68938	2.20232	2.39291	2.37173	2.32938	2.90128	2.43526	1.96939
18	125.233	3.0282	3.21878	3.87524	2.64702	2.20232	2.43526	2.41409	2.39291	2.8801	2.41409	1.92703
18.3333	136.123	2.92232	3.04937	4.06583	2.5835	2.35056	2.20232	2.47762	2.41409	2.85892	2.43526	1.92703
18.6667	122.511	3.0282	3.26113	3.81172	2.79526	2.26585	2.24468	2.45644	2.35056	3.02833	2.24468	1.90586
19	125.233	2.94349	3.4729	3.9251	2.49879	2.28703	2.37173	2.39291	2.30821	2.96598	2.45644	1.86351
19.3333	92.5637	3.20265	2.89764	3.81268	2.56721	2.23677	2.18594	2.38928	2.28761	2.79597	2.21136	2.03343
19.6667	57.1717	2.92306	2.82139	3.63476	2.4147	2.00801	2.16052	2.10968	2.18594	2.4147	2.1351	1.88092
20	35.392	2.59262	2.77055	3.43141	1.95718	1.9826	1.85551	2.08427	1.83009	2.26219	2.03343	1.80467
20.3333	35.392	2.33845	2.6943	3.15182	2.00801	1.83009	1.85551	1.95718	1.83009	2.05885	2.00801	1.703
20.6667	51.7268	2.23677	2.82139	3.07556	1.95718	1.83009	1.90634	1.88092	1.90634	1.95718	1.88092	1.72842
21	46.2818	2.51997	2.54114	3.15525	1.99056	1.75762	1.90586	1.90586	1.82115	1.99056	1.92703	1.73645
21.3333	57.1717	2.39291	2.54114	3.21878	2.07527	1.67292	1.88468	1.88468	1.7788	1.96939	1.94821	1.75762
21.6667	54.4492	2.47762	2.49879	3.26113	1.92703	1.75762	1.82115	1.82115	1.90586	1.84233	1.86351	1.7788
22	57.1717	2.15997	2.71055	3.19761	2.03291	1.7788	1.6941	1.94821	1.82115	1.96939	1.82115	1.73645
22.3333	57.1717	2.37173	2.51997	3.32466	1.90586	1.65174	2.01174	1.71527	1.84233	1.92703	1.94821	1.71527
22.6667	59.8941	2.37173	2.41409	3.15525	1.99056	1.75762	1.86351	1.86351	1.84233	1.86351	1.88468	1.67292
23	59.8941	2.39291	2.64702	3.13408	1.99056	1.79998	1.6941	1.90586	1.79998	1.92703	1.86351	1.71527
23.3333	57.1717	2.32938	2.47762	3.32466	1.84233	1.82115	1.82115	1.90586	1.73645	1.90586	1.88468	1.71527
23.6667	57.1717	2.43526	2.47762	3.23996	1.94821	1.86351	1.75762	1.79998	1.79998	1.92703	1.75762	1.88468
24	57.1717	2.5835	2.41409	3.0282	1.96939	1.73645	1.84233	1.96939	1.73645	1.92703	1.82115	1.6941
24.3333	57.1717	2.81643	2.03291	3.32466	1.90586	1.82115	1.7788	1.86351	1.82115	1.92703	1.92703	1.60939
24.6667	65.3391	2.6682	2.51997	2.94349	1.94821	1.88468	1.7788	1.94821	1.71527	1.92703	1.92703	1.63057
25	59.8941	2.51997	2.45644	3.26113	1.96939	1.71527	1.82115	1.92703	1.79998	1.86351	1.86351	1.7788
25.3333	68.0615	2.64702	2.24468	3.30349	1.84233	1.7788	1.86351	1.86351	1.86351	1.82115	1.94821	1.65174
25.6667	57.1717	2.54114	2.35056	3.26113	1.88468	1.84233	1.86351	1.82115	1.71527	1.92703	1.92703	1.65174
26	68.0615	2.6682	2.35056	3.17643	1.88468	1.79998	1.84233	1.82115	1.79998	2.01174	1.82115	1.71527
26.3333	59.8941	2.39291	2.43526	3.34584	1.7788	1.82115	1.79998	1.94821	1.82115	1.82115	1.99056	1.67292
26.6667	57.1717	2.45644	2.54114	3.30349	1.73645	1.88468	1.82115	1.82115	1.84233	1.92703	1.79998	1.73645
27	68.0615	2.64702	2.15997	3.23996	2.05409	1.6941	1.92703	1.75762	1.82115	1.84233	1.88468	1.75762
27.3333	68.0615	2.73173	2.28703	3.1129	1.84233	1.82115	1.88468	1.84233	1.84233	1.88468	1.84233	1.75762
27.6667	68.0615	2.60467	2.28703	3.28231	1.82115	1.73645	1.79998	1.84233	1.88468	1.90586	1.7788	1.82115
28	68.0615	2.56232	2.28703	3.21878	1.90586	1.86351	1.71527	1.88468	1.79998	1.92703	1.84233	1.65174
28.3333	68.0615	2.45644	2.49879	3.17643	1.96939	1.75762	1.79998	1.82115	1.82115	1.79998	1.86351	1.6941
28.6667	68.0615	2.32938	2.71055	3.15525	1.90586	1.73645	1.82115	1.90586	1.73645	1.82115	1.7788	1.71527
29	70.784	2.2235	2.81643	3.13408	1.90586	1.82115	1.84233	1.82115	1.75762	1.75762	1.88468	1.63057
29.3333	70.784	2.39291	2.6682	3.30349	1.84233	1.71527	1.84233	1.86351	1.6941	1.82115	1.84233	1.75762
29.6667	73.5064	2.32938	2.75291	3.15525	1.90586	1.84233	1.82115	1.82115	1.71527	1.84233	1.82115	1.71527
30	78.9514	2.37173	2.60467	3.17643	1.90586	1.82115	1.7788	1.82115	1.79998	1.86351	1.75762	1.60939
30.3333	76.2289	2.39291	2.56232	3.15525	2.01174	1.67292	1.73645	1.90586	1.84233	1.75762	1.88468	1.71527
30.6667	87.1187	2.47762	2.51997	3.23996	1.92703	1.79998	1.71527	1.92703	1.75762	1.94821	1.82115	1.71527
31	89.8412	2.43526	2.6682	3.36702	1.88468	1.73645	1.86351	1.96939	1.67292	1.88468	1.82115	1.79998
31.3333	95.2861	2.39291	2.85879	3.40937	1.7788	1.96939	1.7788	1.82115	1.79998	1.94821	1.79998	1.60939
31.6667	98.0086	2.71055	2.5835	3.43054	1.7788	1.88468	1.82115	1.96939	1.84233	1.90586	1.84233	1.79998
32	108.898	2.56232	2.87996	3.36702	1.92703	1.84233	1.84233	1.92703	1.84233	1.94821	1.82115	1.7788
32.3333	108.898	2.79526	2.71055	3.43054	1.88468	1.96939	1.86351	1.84233	1.90586	1.88468	1.94821	1.90586
32.6667	114.343	2.60467	2.77408	3.51525	2.01174	1.84233	1.90586	1.86351	1.96939	1.94821	1.86351	1.88468
33	125.233	2.43526	2.96467	3.64231	1.84233	1.99056	1.86351	1.84233	1.94821	2.03291	1.90586	1.7788
33.3333	125.233	2.75291	2.77408	3.53643	2.01174	1.99056	1.92703	1.79998	2.05409	2.03291	1.94821	1.82115
33.6667	127.956	2.61617	2.98292	3.54528	1.98047	2.02937	1.88267	1.95602	1.98047	2.02937	1.95602	1.95602
34	136.123	2.86067	2.93402	3.64308	1.93157	1.98047	2.00492	1.93157	2.05382	1.98047	2.00492	1.80931
34.3333	136.123	2.98292	2.88512	3.74088	1.95602	2.05382	1.88267	1.95602	2.07827	2.02937	1.98047	1.93157
34.6667	147.013	2.90957	2.93402	3.71643	2.12717	1.95602	1.93157	1.95602	2.00492	2.20052	2.00492	1.90712
35	147.013	2.90957	3.03183	3.76533	2.02937	2.02937	2.02937	1.98047	2.05382	2.07827	2.15162	1.83377
35.3333	144.29	3.03183	3.05628	3.88758	2.07827	1.98047	2.02937	1.95602	2.10272	2.15162	2.17607	1.98047
35.6667	155.18	3.22743	3.15408	3.91203	2.05382	1.95602	2.10272	2.00492	2.02937	2.27387	2.10272	1.85822
36	155.18	3.22743	3.05628	3.98538	2.05382	1.98047	2.10272	1.98047	2.07827	2.27387	2.15162	1.83377
36.3333	152.458	3.30078	3.08073	4.20543	1.90712	1.95602	2.17607	2.07827	2.12717	2.20052	2.22497	2.00492
36.6667	163.348	3.42303	3.03183	4.00983	2.24942	1.95602	2.15162	2.07827	2.17607	2.22497	2.20052	1.95602
37	168.793	3.61863	2.90957	3.93648	2.20052	2.07827	2.15162	2.12717	2.07827	2.39612	2.27387	1.90712
37.3333	166.07	3.10518	3.32523	4.00983	2.24942	2.15162	2.07827	2.15162	2.15162	2.34722	2.37167	1.93157
37.6667	166.07	3.27633	3.27633	4.20543	2.22497	2.12717	2.12717	2.10272	2.15162	2.46947	2.22497	2.07827
38	171.515	3.44748	3.25188	4.18098	2.27387	2.12717	2.12717	2.24942	2.07827	2.51837	2.42057	1.93157
38.3333	174.237	3.47193	3.32523	4.40104	2.17607	2.20052	2.15162	2.20052	2.24942	2.54282	2.24942	2.07827
38.6667	179.682	3.27633	3.47193	4.35214	2.20052	2.17607	2.20052	2.24942	2.24942	2.49392	2.44502	2.07827
39	179.682	3.24543	3.56205	4.45916	2.24277	2.21639	2.19	2.26916	2.24277	2.69133	2.29555	2.24277
39.3333	185.127	3.19265	3.66759	4.40639	2.26916	2.19	2.32193	2.32193	2.26916	2.66494	2.34832	2.19
39.6667	187.85	3.2982	3.43012	4.64386	2.32193	2.24277	2.26916	2.34832	2.34832	2.71771	2.3747	2.24277
40	187.85	3.43012	3.4829	4.64386	2.3747	2.21639	2.32193	2.34832	2.29555	2.82326	2.40109	2.19
40.3333	187.85	3.37735	3.43012	4.80217	2.29555	2.32193	2.45386	2.24277	2.40109	2.84964	2.40109	2.26916
40.6667	185.127	3.58844	3.53567	4.69663	2.40109	2.26916	2.26916	2.45386	2.45386	2.79687	2.45386	2.13723
41	176.96	3.53567	3.53567	4.7494	2.32193	2.34832	2.34832	2.34832	2.3747	2.79687	2.48024	2.26916
41.3333	174.237	3.56205	3.61482	4.69663	2.42747	2.26916	2.34832	2.34832	2.42747	2.79687	2.50663	2.11085
41.6667	176.96	3.50928	3.56205	4.67025	2.40109	2.34832	2.29555	2.3747	2.3747	2.87603	2.50663	2.21639
42	166.07	3.50928	3.58844	4.72302	2.45386	2.26916	2.26916	2.40109	2.40109	2.84964	2.53302	2.16362
42.3333	168.793	3.4829	3.45651	4.98687	2.32193	2.21639	2.42747	2.24277	2.45386	2.95518	2.45386	2.13723
42.6667	166.07	3.93145	3.19265	4.90772	2.34832	2.21639	2.42747	2.29555	2.48024	2.87603	2.48024	2.19
43	168.793	3.69398	3.50928	4.61748	2.42747	2.21639	2.34832	2.3747	2.40109	2.90241	2.5594	2.21639
43.3333	168.793	3.69398	3.43012	4.69663	2.48024	2.26916	2.29555	2.42747	2.40109	2.95518	2.42747	2.19
43.6667	166.07	3.77314	3.40374	4.82856	2.29555	2.32193	2.32193	2.34832	2.3747	2.95518	2.45386	2.24277
44	168.793	3.72037	3.4829	4.77579	2.3747	2.29555	2.34832	2.32193	2.40109	2.87603	2.61217	2.19
44.3333	168.793	3.64121	3.53567	4.77579	2.34832	2.32193	2.34832	2.29555	2.40109	3.08711	2.34832	2.24277
44.6667	168.793	3.40937	3.40937	4.97641	2.35056	2.20232	2.41409	2.24468	2.47217	2.87996	2.49879	2.20232
45	155.18	3.51525	3.32466	4.93405	2.35056	2.26585	2.32938	2.35056	2.43526	2.96412	2.43526	2.18115
45.3333	166.07	3.51525	3.57878	4.807	2.37173	2.24468	2.30821	2.37173	2.39291	2.98529	2.43526	2.1388
45.6667	163.348	3.62113	3.40937	4.84935	2.24468	2.37173	2.32938	2.32938	2.47762	2.98529	2.32938	2.28703
46	157.903	3.5576	3.36702	4.8917	2.43526	2.2235	2.32938	2.35056	2.45644	2.87941	2.43526	2.2235
46.3333	155.18	3.74819	3.45172	4.78582	2.51997	2.15997	2.35056	2.32938	2.45644	2.98529	2.43526	2.26585
46.6667	160.625	3.51525	3.66348	4.91288	2.26585	2.37173	2.28703	2.26585	2.45644	3.07	2.35056	2.24468
47	166.07	3.64231	3.51525	4.72229	2.41409	2.26585	2.37173	2.2235	2.47762	2.96412	2.47762	2.32938
47.3333	155.18	3.62113	3.66348	4.72229	2.35056	2.37173	2.20232	2.37173	2.51997	2.92176	2.43526	2.24468
47.6667	155.18	3.66348	3.19761	5.14582	2.28703	2.26585	2.28703	2.37173	2.49879	2.94294	2.43526	2.20232
48	171.515	3.57878	3.30349	5.10346	2.28703	2.26585	2.32938	2.18115	2.51997	3.02764	2.41409	2.09644
48.3333	155.18	3.53643	3.30349	4.97641	2.45644	2.18115	2.32938	2.32938	2.43526	2.98529	2.39291	2.20232
48.6667	155.18	3.5576	3.45172	4.97641	2.39291	2.15997	2.32938	2.37173	2.39291	3.07	2.41409	2.2235
49	157.903	3.64231	3.40937	4.807	2.30821	2.28703	2.39291	2.26585	2.51997	3.04882	2.43526	2.15997
49.3333	160.625	3.53643	3.26113	4.93405	2.35056	2.30821	2.30821	2.37173	2.43526	3.07	2.37173	2.30821
49.6667	160.625	3.30349	3.62113	4.93405	2.30821	2.35056	2.30821	2.32938	2.43526	3.11235	2.39291	2.28703
50	157.903	3.45172	3.51525	4.91288	2.35056	2.2235	2.32938	2.39291	2.47762	2.96412	2.56232	2.11762
50.3333	155.18	3.4729	3.21878	4.91288	2.39291	2.28703	2.30821	2.30821	2.49879	3.00647	2.45644	2.26585
50.6667	149.735	3.49407	3.45172	4.76464	2.32938	2.37173	2.20232	2.35056	2.49879	3.13353	2.41409	2.2235
51	160.625	3.62113	3.43054	4.97641	2.30821	2.24468	2.28703	2.30821	2.51997	2.98529	2.54114	2.18115
51.3333	160.625	3.32466	3.51525	4.99758	2.20232	2.32938	2.26585	2.30821	2.45644	3.11235	2.41409	2.26585
51.6667	163.348	3.64231	3.72701	4.61641	2.32938	2.26585	2.30821	2.26585	2.51997	3.11235	2.43526	2.24468
52	160.625	3.4729	3.66348	4.78582	2.43526	2.18115	2.26585	2.35056	2.54114	3.00647	2.43526	2.32938
52.3333	149.735	3.57878	3.32466	5.06111	2.30821	2.35056	2.20232	2.43526	2.51997	3.04882	2.39291	2.20232
52.6667	157.903	3.87524	3.40937	4.78582	2.26585	2.26585	2.26585	2.26585	2.62585	3.04882	2.49879	2.18115
53	160.625	3.36702	3.66348	4.70112	2.37173	2.35056	2.32938	2.2235	2.60467	2.94294	2.51997	2.2235
53.3333	163.348	3.53643	3.40937	4.97641	2.37173	2.15997	2.32938	2.24468	2.54114	3.09117	2.41409	2.26585
53.6667	163.348	3.57878	3.38819	5.03994	2.37173	2.2235	2.28703	2.30821	2.45644	3.04882	2.49879	2.30821
54	157.903	3.76936	3.34584	4.93405	2.2235	2.28703	2.32938	2.30821	2.45644	3.11235	2.49879	2.2235
54.3333	157.903	3.51525	3.59995	4.82817	2.43526	2.26585	2.2235	2.35056	2.47762	3.04882	2.37173	2.30821
54.6667	163.348	3.64231	3.40937	4.93405	2.2235	2.35056	2.28703	2.26585	2.56232	2.98529	2.47762	2.26585
55	149.735	3.79054	3.49407	4.91288	2.24468	2.35056	2.32938	2.2235	2.47762	3.07	2.43526	2.15997
55.3333	160.625	3.57878	3.4729	5.01876	2.41409	2.11762	2.30821	2.30821	2.45644	3.04882	2.39291	2.35056
55.6667	152.458	3.72701	3.51525	5.01876	2.32938	2.20232	2.32938	2.30821	2.39291	3.11235	2.45644	2.2235
56	155.18	3.72701	3.32466	4.99758	2.37173	2.18115	2.28703	2.30821	2.56232	3.07	2.37173	2.1388
56.3333	155.18	3.66348	3.45172	5.06111	2.32938	2.20232	2.26585	2.39291	2.37173	3.07	2.56232	2.09644
56.6667	152.458	3.70583	3.40937	4.97641	2.39291	2.18115	2.32938	2.32938	2.47762	3.02764	2.45644	2.20232
57	157.903	3.95995	3.30349	5.03994	2.28703	2.2235	2.24468	2.2235	2.5835	3.07	2.47762	2.28703
57.3333	149.735	3.53643	3.34584	5.12464	2.30821	2.24468	2.35056	2.28703	2.43526	3.07	2.56232	2.09644
57.6667	152.458	3.66348	3.23996	5.03994	2.35056	2.26585	2.24468	2.2235	2.5835	3.00647	2.43526	2.32938
58	155.18	3.53643	3.36702	5.12464	2.26585	2.2235	2.32938	2.1388	2.5835	3.13353	2.37173	2.2235
58.3333	152.458	3.83289	3.30349	4.8917	2.43526	2.2235	2.24468	2.32938	2.45644	3.13353	2.39291	2.18115
58.6667	152.458	3.5576	3.5576	4.8917	2.2235	2.35056	2.26585	2.30821	2.47762	3.00647	2.45644	2.26585

## Sheet: Myofibril 4
		Sarcomere Length (µm)
Time (s)	Force (nN)	1	2	3	4	5	6	7	8	9	10	11	12	13	14	15	16	17	18	19	20	21	22	23
0	50.3146	3.5576	3.23996	3.32466	3.17643	3.34584	3.36702	3.45172	3.38923	3.32466	3.64231	3.45172	3.38819	3.4729	3.45172	3.36702	3.60133	3.49407	3.40937	3.4729	3.49407	3.4729	3.21878	3.79447
0.333333	50.3146	3.66348	3.21878	3.28231	3.45172	3.49407	3.13427	3.38819	3.49407	3.43054	3.49407	3.40937	3.43054	3.38819	3.43807	3.34584	3.64231	3.5576	3.45172	3.43054	3.4729	3.4729	3.38443	3.64231
0.666667	47.5194	3.53643	3.28231	3.23996	3.43054	3.38819	3.40937	3.23156	3.4729	3.36702	3.53643	3.38819	3.40937	3.45172	3.43025	3.51525	3.62113	3.49407	3.43054	3.45172	3.43054	3.4729	3.37966	3.4729
1	44.7241	3.57878	3.15525	3.34584	3.26113	3.40937	3.37879	3.40937	3.49407	3.34584	3.53643	3.36702	3.34584	3.5576	3.40221	3.40937	3.59995	3.51525	3.4729	3.51525	3.40937	3.49407	3.26625	3.70583
1.33333	86.653	3.38819	3.28231	3.07055	3.36702	3.49407	3.28231	3.27624	3.5576	3.32466	3.53643	3.40937	3.34584	3.4729	3.45172	3.35302	3.72701	3.36702	3.49407	3.43054	3.45172	3.34584	3.41798	3.49407
1.66667	106.22	3.40937	3.19761	3.32466	3.13408	3.53643	3.19761	3.34213	3.49407	3.40937	3.57878	3.34584	3.45172	3.57878	3.26113	3.38003	3.72701	3.45172	3.49407	3.43054	3.45172	3.40937	3.38552	3.5576
2	92.2435	3.51525	3.04937	3.40937	3.21878	3.4729	3.14519	3.43054	3.4729	3.40937	3.51525	3.45172	3.43054	3.4729	3.30248	3.34584	3.76936	3.45172	3.40937	3.49407	3.49407	3.53643	3.40764	3.4729
2.33333	95.0388	3.43054	3.0282	3.36702	3.17643	3.4729	3.26113	3.32466	3.6413	3.23996	3.5576	3.43054	3.38819	3.53643	3.30349	3.39715	3.79054	3.40937	3.40937	3.51525	3.59995	3.36702	3.43054	3.38862
2.66667	89.4483	3.57878	3.0282	3.23996	3.23996	3.43054	3.18616	3.4729	3.51525	3.36702	3.53643	3.38819	3.53643	3.49407	3.29084	3.28231	3.79054	3.51525	3.49407	3.45172	3.51525	3.43054	3.44626	3.4729
3	95.0388	3.30349	3.17643	3.32466	3.21878	3.5576	3.15525	3.36702	3.40698	3.38819	3.57878	3.45172	3.43054	3.5576	3.40937	3.17755	3.87524	3.4729	3.4729	3.34584	3.51525	3.49407	3.42344	3.4729
3.33333	95.0388	3.32466	3.00702	3.28231	3.28231	3.38819	3.30402	3.45172	3.49407	3.28231	3.49407	3.49407	3.38819	3.53643	3.37793	3.30349	3.83289	3.53643	3.38819	3.49407	3.4729	3.4729	3.42816	3.59995
3.66667	97.834	3.30349	3.17643	3.28231	3.09172	3.40937	3.38819	3.43054	3.43023	3.30349	3.62113	3.40937	3.38819	3.62113	3.38819	3.30349	3.77413	3.51525	3.34584	3.51525	3.57878	3.40937	3.49407	3.62575
4	100.629	3.23996	3.04937	3.34584	3.21878	3.38819	3.23535	3.45172	3.53643	3.32466	3.57878	3.36702	3.45172	3.51525	3.36225	3.36702	3.79054	3.43054	3.51525	3.51525	3.43054	3.53643	3.47836	3.59995
4.33333	103.425	2.96467	3.07055	3.43054	3.19761	3.38819	3.13408	3.43054	3.55728	3.30349	3.70583	3.40937	3.38819	3.51525	3.40937	3.38819	3.70038	3.5576	3.34584	3.57878	3.53643	3.43054	3.4729	3.53829
4.66667	106.22	3.19761	3.13408	3.23996	3.28231	3.40937	3.34584	3.35724	3.53643	3.28231	3.5576	3.45172	3.32466	3.70583	3.36702	3.37083	3.76936	3.53643	3.36702	3.45172	3.51525	3.49407	3.47428	3.5576
5	100.629	2.79526	3.23996	3.19761	3.30349	3.27623	3.28231	3.34584	3.63476	3.40937	3.57878	3.40937	3.45172	3.59995	3.28231	3.34584	3.76905	3.4729	3.45172	3.49407	3.45172	3.5576	3.43054	3.65167
5.33333	89.4483	3.15525	3.00702	3.26113	3.28231	3.28231	3.32466	3.38819	3.55424	3.40937	3.64231	3.36702	3.40937	3.51525	3.38819	3.36702	3.81272	3.51525	3.40937	3.51525	3.49407	3.4729	3.43054	3.57329
5.66667	92.2435	3.04937	2.98584	3.32466	3.23996	3.32466	3.30349	3.53643	3.40638	3.36702	3.66348	3.40937	3.43054	3.49407	3.36702	3.35106	3.81172	3.49407	3.49407	3.51525	3.49407	3.4729	3.44528	3.53643
6	95.0388	2.79526	3.17643	3.43054	3.19761	3.32466	3.28231	3.45172	3.37627	3.43054	3.68466	3.38819	3.45172	3.59995	3.26113	3.38819	3.84519	3.45172	3.40937	3.5576	3.49407	3.40937	3.57878	3.32466
6.33333	92.2435	2.94349	2.98584	3.26113	3.28231	3.32466	3.34584	3.36132	3.57878	3.38819	3.64231	3.34584	3.51525	3.40937	3.43054	3.37667	3.81172	3.49407	3.40937	3.49407	3.53643	3.45172	3.5532	3.62113
6.66667	92.2435	2.73173	3.15525	3.40937	3.23996	3.30349	3.23996	3.40937	3.62323	3.28231	3.62113	3.43054	3.4729	3.59995	3.32466	3.32466	3.79841	3.4729	3.51525	3.49407	3.51525	3.4729	3.53643	3.5161
7	97.834	2.83761	3.0282	3.19761	3.32466	3.32466	3.19406	3.51525	3.57878	3.28231	3.64231	3.34584	3.51525	3.51525	3.25499	3.40937	3.89642	3.51525	3.4729	3.43054	3.53643	3.57878	3.42511	3.57878
7.33333	97.834	2.79526	3.07055	3.32466	3.34584	3.17643	3.38819	3.38819	3.49036	3.38819	3.62113	3.43054	3.4729	3.51525	3.28231	3.45172	3.80183	3.5576	3.36702	3.51525	3.51525	3.4729	3.5576	3.60216
7.66667	97.834	2.90114	3.0282	3.28231	3.28231	3.28231	3.32466	3.48881	3.45172	3.4729	3.59995	3.34584	3.53643	3.49407	3.25432	3.45172	3.83289	3.53643	3.43054	3.53643	3.49407	3.49407	3.54053	3.57878
8	100.629	2.94349	3.00702	3.19761	3.36702	3.26113	3.34584	3.40937	3.50473	3.43054	3.59995	3.36702	3.43054	3.57878	3.34584	3.36702	3.90392	3.43054	3.43054	3.5576	3.49407	3.53643	3.51525	3.61348
8.33333	100.629	3.32466	2.90114	3.21878	3.38819	3.28231	3.32466	3.34584	3.48252	3.43054	3.68466	3.40937	3.38819	3.49407	3.45172	3.32167	3.9176	3.49407	3.40937	3.49407	3.5576	3.45172	3.56585	3.51525
8.66667	100.629	3.00702	3.07055	3.36702	3.21878	3.21878	3.43054	3.36702	3.55007	3.40937	3.5576	3.45172	3.45172	3.53643	3.36702	3.34584	3.87421	3.4729	3.51525	3.49407	3.49407	3.49407	3.57878	3.50383
9	92.2435	2.96467	2.92232	3.32466	3.30349	3.23996	3.26817	3.45172	3.57878	3.34584	3.59995	3.4729	3.40937	3.51525	3.3636	3.36702	3.95995	3.45172	3.45172	3.4729	3.5576	3.51525	3.4883	3.66348
9.33333	92.2435	3.07055	2.96467	3.19761	3.34584	3.21878	3.34584	3.40937	3.54843	3.43054	3.70583	3.34584	3.40937	3.59995	3.34584	3.32466	3.88375	3.51525	3.43054	3.51525	3.53643	3.51525	3.45172	3.60529
9.66667	95.0388	2.85879	2.85879	3.40937	3.09172	3.36702	3.19761	3.52093	3.59995	3.36702	3.62113	3.4729	3.36702	3.62113	3.28197	3.34584	3.95995	3.49407	3.38819	3.53643	3.51525	3.51525	3.56616	3.59995
10	92.2435	2.92232	2.98584	3.26113	3.32466	3.19761	3.32466	3.38819	3.6263	3.28231	3.64231	3.49407	3.43054	3.59995	3.34584	3.36702	3.92133	3.51525	3.38819	3.57878	3.4729	3.4729	3.5576	3.67939
10.3333	95.0388	2.96467	2.96467	3.19761	3.34584	3.15525	3.26113	3.55737	3.5576	3.30349	3.70583	3.43054	3.43054	3.53643	3.36702	3.39339	3.9176	3.51525	3.38819	3.5576	3.57878	3.4729	3.53407	3.5576
10.6667	89.4483	2.98584	2.87996	3.30349	3.19761	3.26113	3.45172	3.28231	3.63006	3.34584	3.66348	3.40937	3.53643	3.45172	3.38819	3.37529	3.89642	3.49407	3.49407	3.53643	3.45172	3.4729	3.5611	3.81172
11	97.834	2.96467	2.90114	3.19761	3.21878	3.30349	3.30349	3.39652	3.51525	3.51525	3.5576	3.4729	3.51525	3.53643	3.30349	3.36776	3.95995	3.49407	3.34584	3.62113	3.5576	3.4729	3.47396	3.79054
11.3333	97.834	2.92232	2.92232	3.13408	3.28231	3.26113	3.38819	3.45172	3.42379	3.51525	3.62113	3.45172	3.43054	3.57878	3.34584	3.34727	3.98113	3.43054	3.51525	3.5576	3.53643	3.43054	3.56929	3.68466
11.6667	95.0388	2.98584	2.83761	3.04937	3.45172	3.23996	3.34584	3.41907	3.53643	3.49407	3.57878	3.51525	3.40937	3.51525	3.40937	3.38759	3.87524	3.51525	3.49407	3.43054	3.5576	3.59995	3.5016	3.70583
12	106.22	2.64702	2.83761	3.36702	3.15525	3.36702	3.26113	3.4729	3.47467	3.4729	3.62113	3.45172	3.32466	3.68466	3.36702	3.43054	3.87524	3.43054	3.51525	3.59995	3.45172	3.51525	3.5576	3.73979
12.3333	106.657	3.34073	2.91985	3.06691	3.36704	3.20921	3.40649	3.27836	3.709	3.38019	3.573	3.49856	3.41965	3.59063	3.33904	3.31443	4.06412	3.49856	3.38459	3.57748	3.52487	3.55117	3.38739	4.02466
12.6667	97.834	3.19761	3.09172	3.09172	3.23996	3.17643	3.36702	3.42048	3.4729	3.49407	3.66348	3.40937	3.51525	3.53643	3.3315	3.38819	3.98113	3.51525	3.36702	3.68466	3.45172	3.5576	3.50807	3.76936
13	97.834	3.28231	2.87996	3.13408	3.23996	3.32466	3.28231	3.40937	3.58872	3.40937	3.59995	3.4729	3.4729	3.51525	3.32466	3.36702	4.10956	3.40937	3.5576	3.4729	3.51525	3.53643	3.62113	3.57823
13.3333	109.155	3.33516	2.84094	3.23551	3.22236	3.20939	3.36704	3.35388	3.6827	3.40241	3.66954	3.48541	3.4328	3.57697	3.31443	3.40649	3.87998	3.56322	3.36704	3.61693	3.59063	3.55113	3.57748	3.81422
13.6667	103.425	3.17643	3.00702	2.94349	3.26113	3.32466	3.40937	3.30349	3.62736	3.36702	3.53643	3.59995	3.40937	3.62113	3.28231	3.3565	3.98113	3.51525	3.45172	3.66348	3.38819	3.51525	3.63343	3.81172
14	106.22	2.90114	2.90114	3.13408	3.26113	3.26113	3.38819	3.51525	3.41006	3.43054	3.70583	3.40937	3.4729	3.59995	3.34584	3.45172	3.87114	3.49407	3.45172	3.53643	3.53643	3.5576	3.57878	3.70499
14.3333	104.064	3.28812	2.9067	3.04176	3.30127	3.32758	3.23551	3.43289	3.55117	3.57748	3.63009	3.32808	3.53802	3.55117	3.4591	3.34481	3.94574	3.48541	3.48541	3.50126	3.56432	3.51171	3.58089	3.86683
14.6667	95.0388	3.32466	2.75291	3.0282	3.32466	3.28231	3.26113	3.51444	3.43054	3.57878	3.66348	3.43054	3.40937	3.59995	3.27958	3.51525	3.95995	3.49407	3.40937	3.57878	3.49407	3.64231	3.55387	3.85407
15	95.0388	3.19761	2.90114	3.04937	3.26113	3.30349	3.36702	3.38819	3.44565	3.40937	3.70583	3.5576	3.40937	3.57878	3.36702	3.34078	3.98113	3.53643	3.45172	3.57878	3.51525	3.59995	3.54062	3.79054
15.3333	109.603	3.29007	2.81463	3.07768	3.31443	3.10248	3.35388	3.47226	3.63009	3.33674	3.65639	3.47226	3.51171	3.56831	3.38019	3.39334	4.05096	3.37221	3.49856	3.57748	3.53802	3.55063	3.56432	3.82737
15.6667	97.834	3.07055	2.73173	3.00702	3.26113	3.30349	3.36702	3.36951	3.62113	3.38819	3.70583	3.36702	3.5576	3.53643	3.38819	3.35	3.95995	3.51525	3.43054	3.62113	3.49407	3.51525	3.6034	3.76936
16	97.834	2.92232	2.92232	2.92232	3.32466	3.21878	3.34584	3.49407	3.45994	3.4729	3.64231	3.53643	3.45172	3.53643	3.38819	3.40937	3.86875	3.5576	3.49407	3.49407	3.62113	3.49407	3.62113	3.83102
16.3333	107.19	3.30127	2.85409	3.06453	3.16256	3.22236	3.38019	3.52487	3.56011	3.40649	3.64324	3.56432	3.37561	3.57748	3.41965	3.35388	3.92356	3.60378	3.40649	3.63009	3.49228	3.56432	3.59063	3.90629
16.6667	100.629	3.04937	2.93933	2.87996	3.40937	3.21878	3.36702	3.4729	3.5576	3.34184	3.68466	3.40937	3.5576	3.53643	3.38819	3.40937	3.96446	3.5576	3.34584	3.64231	3.45172	3.57878	3.57878	3.73804
17	95.0388	3.04937	2.79526	2.98584	3.19761	3.40937	3.28231	3.43054	3.52042	3.4729	3.70583	3.36702	3.45172	3.49407	3.49407	3.34868	3.99739	3.53643	3.38819	3.62113	3.57878	3.53643	3.4729	3.87305
17.3333	109.938	3.60378	2.91985	3.1566	3.23987	3.1829	3.35388	3.40649	3.46277	3.57748	3.72215	3.44595	3.45094	3.65639	3.35388	3.39334	3.92682	3.59063	3.38019	3.63009	3.44123	3.6827	3.51171	3.72445
17.6667	92.2435	2.92232	2.77408	3.00702	3.21878	3.21878	3.43054	3.38819	3.55018	3.40937	3.89642	3.32466	3.40937	3.5576	3.45172	3.31107	4.02348	3.5576	3.40937	3.57878	3.51525	3.59995	3.51358	3.74819
18	97.834	2.77408	2.85879	3.00702	3.21878	3.34584	3.26113	3.43054	3.47088	3.5576	3.62113	3.49407	3.45172	3.51525	3.36702	3.41321	3.95995	3.57878	3.40937	3.59995	3.53643	3.53643	3.64512	3.76936
18.3333	83.8577	3.09172	2.71055	3.0282	3.23996	3.15525	3.34584	3.36702	3.54674	3.49407	3.72701	3.43054	3.43054	3.59995	3.32466	3.39408	3.9176	3.5576	3.43054	3.51525	3.57878	3.5576	3.60205	3.66348
18.6667	36.3384	2.73173	2.79526	2.56232	2.92232	2.98584	3.01052	3.1129	3.30349	3.36702	3.49407	3.15525	3.19761	3.28231	3.17749	3.04937	3.85407	3.34584	3.13408	3.34584	3.34584	3.40937	3.45109	3.81172
19	36.3384	2.41409	2.18115	2.54251	2.28703	2.37173	2.60467	2.83761	3.00702	2.96467	3.32466	2.73173	2.65082	3.04937	2.60467	2.43526	3.79054	2.90114	2.73173	3.1129	3.04937	3.10437	3.23996	3.62113
19.3333	36.3384	2.05409	1.96939	1.86615	1.90586	2.11762	2.28703	2.26585	2.71055	2.62585	2.90114	2.26585	2.16824	2.39291	2.32938	1.71527	3.64231	2.54114	2.2235	2.56232	2.5835	2.96467	2.89309	3.32466
19.6667	69.8815	1.56704	2.01174	1.71527	1.86351	1.88468	2.11762	1.92703	2.47762	2.2235	3.07384	1.94821	2.09644	1.94821	2.2235	1.43998	3.57878	2.03291	2.15997	2.28703	2.37173	2.7417	2.62585	2.94349
20	75.472	1.96939	1.6941	1.88468	1.6941	1.94821	1.96939	2.07527	2.39291	2.26585	2.90114	2.03291	1.92703	2.01792	2.05409	1.63057	3.45172	2.18115	2.01174	2.39291	2.1388	2.85879	2.49879	3.17643
20.3333	83.8577	1.96939	2.01174	1.71527	1.6941	2.03291	1.90586	2.07527	2.39291	2.30821	2.78347	1.99056	1.92703	2.07527	1.94821	1.58821	3.66348	2.09644	1.94821	2.32938	2.20232	2.6682	2.61671	3.26113
20.6667	78.2672	1.6941	2.11762	1.60939	1.75762	1.92703	2.07527	1.92703	2.35056	2.35056	2.87996	1.90586	2.07527	1.84851	2.01174	1.63057	3.66348	2.07527	1.90586	2.18115	2.28703	2.71055	2.51997	3.09172
21	81.0625	2.24468	1.92703	1.79998	1.79998	1.94821	1.96939	1.96939	2.39291	2.18115	2.97138	1.92703	2.03291	1.86351	1.94821	1.54586	3.74819	2.03291	1.96939	2.2235	2.1388	2.72733	2.60467	3.17643
21.3333	86.653	1.96939	1.90586	1.88468	1.67292	1.86351	2.01174	2.03291	2.32938	2.09644	3.09172	2.09644	1.82115	1.86011	2.01174	1.58821	3.64231	2.03291	1.82115	2.39291	2.07527	2.77408	2.56232	3.13408
21.6667	89.4483	2.47762	2.07527	1.75762	1.71527	1.82115	2.07527	2.03291	2.28703	2.24468	2.87849	1.92703	1.99056	1.88468	1.96939	1.54586	3.68466	1.96939	1.86351	2.43526	1.92703	2.73245	2.64702	3.0282
22	92.2435	1.86351	1.90586	1.75762	1.96939	1.82115	2.11762	1.90586	2.37173	2.39291	2.81643	1.92703	1.96939	1.78121	1.92703	1.60939	3.66348	2.03291	1.92703	2.1388	2.1388	2.85879	2.51997	3.00702
22.3333	95.0388	2.01174	1.92703	1.90586	1.71527	1.94821	1.99056	1.99056	2.26585	2.24468	2.92357	2.09644	1.75762	1.86351	1.92703	1.67292	3.64231	1.94821	1.88468	2.24468	2.09644	2.67061	2.64702	3.19761
22.6667	92.2435	2.11762	1.79998	1.96939	1.6941	1.94821	1.90586	2.07527	2.20232	2.39291	2.90114	1.94821	1.91447	1.7788	1.90586	1.54586	3.76936	1.99056	1.88468	2.2235	2.15997	2.64702	2.60467	2.89998
23	92.2435	2.05409	1.96939	1.6941	1.7788	2.03291	1.94821	1.96939	2.26585	2.096	3.04937	1.99056	1.88468	1.73645	2.07527	1.58821	3.5576	2.01174	1.96939	2.26585	2.03291	2.67303	2.54114	3.21878
23.3333	89.4483	2.01174	1.96939	1.75762	1.75762	1.99056	1.82115	2.18115	2.18115	2.39291	2.79526	1.94821	1.94453	1.78148	1.94821	1.56704	3.72701	1.92703	1.88468	2.15997	2.15997	2.79526	2.45644	3.07055
23.6667	95.0388	1.86351	2.09644	1.63057	1.6941	2.1388	1.90586	1.99056	2.2235	2.27395	2.92232	1.99056	1.7788	1.86351	1.86351	1.60939	3.70583	1.96939	1.94821	2.1388	2.1388	2.71469	2.54114	3.13408
24	92.2435	1.92703	2.05409	1.7788	1.73645	1.92703	2.01174	2.11762	2.09644	2.45644	2.83761	1.79998	1.94861	1.86351	1.99056	1.43998	3.79054	1.90586	1.86351	2.07527	2.18115	2.81643	2.37173	3.21731
24.3333	92.2435	2.20232	1.99056	1.56704	1.79998	1.99056	1.79998	2.20232	2.20232	2.15997	2.99598	1.88468	1.84233	1.82115	1.92703	1.71527	3.76936	1.71527	2.01174	2.26585	1.84233	2.81991	2.60467	3.0282
24.6667	97.834	1.7788	1.92703	1.84233	1.7788	1.96939	1.96939	1.94821	2.24468	2.37173	2.79526	2.05409	1.71806	1.88468	1.92703	1.52469	3.70583	1.99056	1.90586	2.20232	2.24468	2.56232	2.47762	3.06836
25	95.0388	2.15997	1.90586	1.71527	1.86351	1.88468	1.96939	2.05409	2.20232	2.21932	2.94349	1.94821	1.84233	1.86351	1.92703	1.56704	3.76936	1.79998	1.92703	2.26585	2.01174	2.58556	2.5835	3.17643
25.3333	89.4483	2.01174	2.03291	1.73645	1.75762	1.92703	1.92703	2.05409	2.24468	2.32938	2.83761	2.03291	1.86351	1.71018	2.05409	1.46116	3.68466	1.84233	1.92703	2.24468	2.1388	2.64702	2.51997	3.00702
25.6667	97.834	2.20232	2.01174	1.75762	1.67292	1.99056	2.03291	1.99056	2.1388	2.29923	2.83761	2.03291	1.75762	1.7788	2.11762	1.43998	3.72701	1.88468	1.94821	2.09644	2.20232	2.66926	2.49879	3.19761
26	92.2435	1.75762	2.11762	1.65174	1.67292	2.07527	1.90586	2.09644	2.1388	2.28703	2.87996	1.96939	1.90586	1.69754	1.94821	1.50351	3.79054	1.84233	1.92703	2.2235	2.09644	2.64702	2.56232	3.04937
26.3333	97.834	2.1388	1.92703	1.67292	1.6941	1.99056	1.86351	2.26585	2.11762	2.26585	2.94851	1.82115	1.75762	1.94821	1.88468	1.60939	3.72701	1.79998	1.94821	2.30821	2.05409	2.52853	2.62585	2.98584
26.6667	92.2435	2.09644	1.90586	1.84233	1.63057	2.01174	1.94821	2.09644	2.1388	2.15997	3.15525	1.7788	1.92703	1.77986	1.79998	1.41881	3.9176	1.90586	1.96939	2.1388	2.01174	2.73173	2.47762	3.00702
27	92.2435	2.26585	1.96939	1.63057	1.7788	1.86351	1.96939	2.07527	2.11762	2.24468	3.00043	1.88468	1.86351	1.7788	1.99056	1.48233	3.81172	1.94821	1.84233	2.09644	2.07527	2.66415	2.49879	3.13408
27.3333	92.2435	1.90586	2.11762	1.65174	1.75762	1.92703	1.88468	2.11762	2.09644	2.45644	2.83761	2.03291	1.66754	1.7788	2.05409	1.52469	3.70583	2.03291	1.84233	2.01174	2.05409	2.71055	2.5835	2.90817
27.6667	95.0388	1.88468	2.24468	1.50351	1.82115	1.90586	1.94821	2.1388	2.1388	2.10313	2.98584	1.92703	1.82115	1.79998	2.11762	1.41881	3.72701	1.92703	1.90586	2.2235	1.99056	2.77618	2.45644	3.13408
28	95.0388	1.94821	2.24468	1.6941	1.63057	1.99056	1.88468	2.1388	2.1388	2.26585	2.92232	1.92301	1.86351	1.65174	1.94821	1.60939	3.72701	1.96939	1.82115	2.11762	2.09644	2.68938	2.54114	2.78074
28.3333	92.2435	2.1388	2.18115	1.65174	1.65174	2.11762	1.94821	2.09644	2.18115	2.07527	3.01615	1.92703	1.92703	1.71527	1.84233	1.63057	3.76936	1.75762	1.88468	2.32938	1.96939	2.61668	2.60467	2.96467
28.6667	95.0388	1.65174	2.03291	1.6941	1.67292	1.96939	1.92703	2.24468	2.15997	2.28703	2.87996	1.84233	1.92703	1.6716	2.01174	1.56704	3.66348	1.92703	1.90586	2.07527	2.01174	2.79526	2.60467	2.81643
29	92.2435	2.09644	1.88468	1.84233	1.67292	1.96939	1.94821	1.99056	2.20232	1.96553	3.30349	1.82115	1.82115	1.7788	2.11762	1.31292	3.81172	1.79998	1.94821	2.28703	1.82115	2.73995	2.51997	3.00702
29.3333	92.2435	1.92703	2.05409	1.54586	1.6941	2.05409	1.88468	2.05409	2.20232	2.24468	3.04937	1.84233	1.85436	1.82115	1.79998	1.52469	3.95995	1.90586	1.7788	2.03291	2.1388	2.64702	2.64702	2.93035
29.6667	100.629	2.09644	2.11762	1.73645	1.65174	2.07527	1.99056	2.01174	2.1388	2.09256	3.15525	1.92703	1.7788	1.7788	2.11762	1.31292	3.87524	1.79998	1.96939	2.1388	2.05409	2.63611	2.56232	2.92232
30	114.606	2.09644	2.01174	1.88468	1.6941	1.94821	2.03291	2.09644	2.18115	2.35056	3.07055	1.82115	1.96364	1.63057	1.96939	1.58821	3.70583	1.94821	1.96939	2.15997	1.96939	2.85879	2.62585	2.8774
30.3333	117.401	1.94821	1.94821	1.90586	1.65174	2.15997	1.84233	2.1388	2.35056	1.99056	3.10726	2.05409	1.90586	1.86351	1.71527	1.7788	3.9176	1.82115	1.88468	2.30821	1.99056	2.90114	2.5699	3.26113
30.6667	125.787	1.99056	1.86351	1.88468	1.90586	2.01174	2.01174	2.09644	2.37173	2.11762	3.32466	1.79998	1.95987	1.90586	1.86351	1.54586	3.98113	1.96939	1.94821	2.24468	2.24468	2.6682	2.49879	3.096
31	131.377	1.82115	2.07527	1.73645	1.88468	2.01174	2.03291	2.32938	2.28703	2.1388	3.37879	1.86351	1.92703	1.99056	1.96939	1.54586	3.98113	1.99056	1.82115	2.41409	1.99056	2.96162	2.62585	3.17643
31.3333	131.377	1.7788	1.96939	1.88468	1.86351	2.05409	2.07527	2.26585	2.35056	2.32938	3.23996	2.04461	1.96939	1.92703	1.88468	1.67292	3.93877	1.99056	1.94821	2.30821	2.26585	2.90114	2.57473	3.30349
31.6667	142.558	2.39291	2.2235	1.96939	1.86351	2.03291	2.07527	2.37173	2.28703	2.45644	3.26113	1.97016	1.99056	2.01174	1.99056	1.63057	4.06583	1.90586	2.03291	2.47762	2.20232	3.00702	2.53439	3.4729
32	145.353	2.43526	2.07527	1.94821	2.03291	2.03291	2.2235	2.37173	2.32938	2.60467	3.26564	1.92703	2.07527	1.88468	2.01174	1.6941	4.10818	1.99056	2.05409	2.43526	2.37173	2.88786	2.75291	3.09172
32.3333	145.353	2.18115	2.09644	2.05409	1.94821	2.09644	2.28703	2.28703	2.49879	2.5835	3.32716	2.1388	1.92703	2.07527	1.99056	1.6941	4.10818	2.01174	2.05409	2.49879	2.30821	2.93872	2.92232	3.23996
32.6667	148.149	2.39291	2.05409	1.94821	2.11762	2.07527	2.32938	2.43526	2.47762	2.71055	3.35408	2.20232	1.92703	2.07527	2.01174	1.7788	4.02348	2.09644	2.11762	2.56232	2.37173	2.95834	2.81643	3.36702
33	150.944	2.30821	2.20232	1.90586	2.03291	2.20232	2.39291	2.39291	2.54114	2.73173	3.53643	2.0449	2.05409	2.1388	2.01174	1.79998	4.19289	2.07527	2.07527	2.64702	2.39291	3.04937	2.53229	3.72701
33.3333	150.944	2.24468	2.01174	2.01174	2.07527	2.20232	2.43526	2.45644	2.4446	3.00702	3.51525	2.1388	2.07527	2.09644	2.11762	1.79998	4.15053	2.20232	2.08799	2.54114	2.45644	3.19761	2.79526	3.5576
33.6667	150.944	2.28703	2.31149	1.96939	2.07527	2.28703	2.32938	2.60467	2.71055	2.75291	3.76936	2.05409	2.15595	2.07527	2.07527	1.7788	4.31994	2.20232	2.07527	2.68938	2.39291	3.32466	2.64329	3.89642
34	164.944	2.01174	2.1388	2.1388	2.09644	2.28703	2.41409	2.71055	2.6682	3.15525	3.38072	2.1388	2.20232	2.2235	2.09644	1.88468	4.31994	2.1388	2.1388	2.71055	2.38207	3.26113	3.0282	3.68466
34.3333	167.715	2.18115	2.13711	2.26585	2.1388	2.20232	2.77408	2.54114	2.6682	3.00702	3.87524	2.07527	2.14365	2.2235	2.1388	1.86351	4.48935	2.15997	2.18115	2.75291	2.6682	3.23996	2.80212	3.93877
34.6667	167.715	2.2235	2.2235	2.18115	2.2235	2.2235	2.62585	2.68938	2.78575	3.04937	4.0023	2.18115	2.1388	2.32938	2.07527	1.94821	4.29877	2.37524	2.28703	2.54114	2.98584	3.17643	3.26113	3.59995
35	178.897	2.32938	2.26585	2.15997	2.35161	2.45644	2.60467	2.64702	2.81643	3.26113	3.76936	2.43526	2.18115	2.30821	2.05073	1.96939	4.40465	2.37173	2.26585	2.92232	2.79526	3.30349	3.21878	3.70011
35.3333	173.306	2.43526	2.41409	2.24468	2.28703	2.26585	2.68938	2.92232	2.79526	3.17143	4.23524	2.1388	2.28703	2.30821	2.2235	2.03291	4.40465	2.43526	2.22833	2.90114	2.60467	3.5576	3.30349	3.68466
35.6667	173.306	2.41409	2.39291	2.26585	2.37173	2.34572	2.83761	2.83761	2.77408	3.23996	4.3623	2.20232	2.28703	2.43526	2.22387	1.96939	4.42583	2.43526	2.30821	3.0282	2.94349	3.40937	3.23996	3.94943
36	176.101	2.35056	2.37173	2.41409	2.32938	2.47762	2.87996	2.87996	2.80218	2.83761	4.84935	2.28703	2.32938	2.47762	2.1388	2.07527	4.499	2.56232	2.30821	3.0282	2.87996	3.5576	3.07055	3.98113
36.3333	181.692	2.28703	2.60467	2.30821	2.51997	2.43526	2.81643	2.92232	3.11169	3.66348	4.10818	2.32938	2.37173	2.47762	2.30821	2.05409	4.49906	2.60467	2.30821	3.13408	2.87996	3.70583	3.26113	4.16843
36.6667	181.692	2.35056	2.45644	2.54114	2.47762	2.47762	2.83761	3.1129	3.04816	2.96467	4.91288	2.37173	2.54114	2.35056	2.32938	2.18115	4.43283	2.64702	2.51997	3.04937	2.87996	3.89642	3.19761	4.50995
37	184.487	2.56232	2.41409	2.56232	2.60467	2.49879	3.15525	2.98584	2.9484	3.5374	4.57406	2.43526	2.47762	2.54114	2.30821	2.18115	4.70812	2.5835	2.56232	3.15525	2.79526	3.93877	3.4729	4.08643
37.3333	190.078	2.51997	2.62585	2.54114	2.51997	2.5835	3.04937	3.0282	3.20251	3.62113	4.46818	2.49879	2.49879	2.73173	2.35056	2.1388	4.64557	2.81643	2.47762	3.17643	3.00702	3.89642	3.5576	3.95937
37.6667	195.668	2.54114	2.64702	2.56232	2.75291	2.43526	3.15525	3.23996	3.05902	4.15016	3.95995	2.6682	2.64702	2.79526	2.28703	2.24468	4.62439	2.83761	2.60467	3.28231	3.0282	3.93877	3.53643	4.04407
38	195.668	2.60467	2.56232	2.71055	2.77408	2.64702	3.1129	3.26113	2.95314	3.93877	4.55288	2.60467	2.6682	2.77408	2.37173	2.41409	4.60285	3.04937	2.51997	3.32466	3.00702	4.0023	3.74819	4.23466
38.3333	190.078	2.64702	2.64702	2.75291	2.75291	2.68938	3.09172	3.26113	3.23734	3.70583	4.72229	2.6682	2.71055	2.83761	2.54114	2.28703	4.65747	3.15525	2.60467	3.36702	3.00702	4.17171	3.66348	4.08643
38.6667	187.282	2.54114	2.77408	2.77408	2.75291	2.83761	3.13408	3.28231	3.33848	3.72701	4.807	2.60467	2.73173	2.83761	2.51997	2.32642	4.807	3.04937	2.62585	3.4729	3.00702	4.19289	3.27823	4.74347
39	190.078	2.90114	2.6682	2.83761	2.68938	2.85879	3.09172	3.28231	3.33848	3.23996	5.20934	2.75291	2.81643	2.87996	2.56232	2.4323	4.63759	3.26113	2.62585	3.40937	3.21878	4.15053	3.53234	4.447
39.3333	176.101	2.5835	2.87996	2.75291	2.83761	2.77408	3.1129	3.36702	3.35965	3.28231	5.18817	2.68938	2.79526	3.00702	2.5835	2.41112	4.55288	3.23996	2.71055	3.51525	3.09172	4.08701	3.55352	4.65876
39.6667	162.125	2.73173	2.83761	2.81643	2.77408	2.77408	3.09172	3.40937	3.21142	3.49407	5.14582	2.6682	2.83761	2.98584	2.54114	2.4323	4.70112	3.19761	2.64702	3.4729	3.36702	4.0023	3.46882	4.59523
40	159.33	2.75291	2.85879	2.75291	2.75291	2.83761	3.21878	3.36702	3.19024	3.70583	4.95523	2.62585	2.75291	3.04937	2.62585	2.38995	4.63759	3.38819	2.51997	3.4729	3.17643	4.23524	3.46882	4.21406
40.3333	156.534	2.92232	2.75291	2.79526	2.81643	2.77408	3.23996	3.30349	3.25377	3.62113	5.10346	2.56232	2.77408	3.1129	2.54114	2.38995	4.76464	3.21878	2.68938	3.43054	3.04937	4.19289	3.5747	4.61641
40.6667	150.944	2.6682	2.73173	2.85879	2.85879	2.75291	3.17643	3.38819	3.2326	3.45172	5.39993	2.49879	2.81643	2.98584	2.56232	2.4323	4.65876	3.34584	2.64702	3.49407	3.07055	4.25642	3.42612	4.53171
41	125.787	2.92232	2.73173	2.77408	2.90114	2.62585	3.36702	3.28231	3.19024	3.40937	5.12464	2.71055	2.71055	3.1129	2.54114	2.47465	4.67994	3.26113	2.5835	3.45172	3.17643	4.21406	3.27789	4.72229
41.3333	136.968	2.96467	2.83761	2.92232	2.64702	2.81643	3.19761	3.36702	3.14789	3.62113	5.06111	2.62585	2.85879	2.96467	2.54114	2.36877	4.82817	3.13408	2.68938	3.38819	3.07055	4.21406	3.59553	4.25642
41.6667	162.125	2.94349	2.73173	2.83761	2.81643	2.77408	3.13408	3.51525	3.19024	2.94349	5.52699	2.77408	2.85879	3.0282	2.6682	2.32642	4.70112	3.23996	2.68938	3.4729	3.17643	4.0023	3.91317	4.04465
42	159.33	2.83761	2.75291	2.85879	2.81643	2.77408	3.13408	3.53643	3.18065	3.70583	5.03994	2.54114	2.92232	2.92232	2.68938	2.35056	4.5232	3.32466	2.75291	3.45172	3.1129	4.23524	3.74819	4.60078
42.3333	150.944	2.85879	2.85879	2.73173	2.83761	2.77408	3.07055	3.57878	3.24418	3.34584	5.42111	2.51997	2.83761	3.04937	2.5835	2.43526	4.65026	3.21878	2.75291	3.4729	3.1129	4.19289	3.81172	4.64313
42.6667	153.739	2.5835	2.92232	2.77408	2.79526	2.77408	3.32466	3.36702	3.24418	3.51525	5.12464	2.62585	2.85879	3.07055	2.56232	2.45644	4.6079	3.36702	2.64702	3.36702	3.28231	4.06583	3.62113	4.87607
43	153.739	2.64702	3.04937	2.71055	2.90114	2.68938	3.23996	3.53643	3.09594	3.68466	5.01876	2.56232	2.85879	3.04937	2.6682	2.43526	4.56555	3.40937	2.64702	3.4729	3.17643	4.08701	3.70583	4.66431
43.3333	148.149	2.71055	2.83761	2.83761	2.81643	2.75291	3.23996	3.38819	3.35006	3.0282	5.35758	2.81643	2.85879	3.09172	2.64702	2.45644	4.62908	3.30349	2.62585	3.51525	3.00702	4.31994	3.62113	4.68548
43.6667	142.558	2.92232	2.87996	2.77408	2.71055	2.87996	3.34584	3.23996	3.26535	3.49407	5.03994	2.71055	2.79526	3.09172	2.6682	2.47762	4.6079	3.43054	2.5835	3.49407	3.30349	4.02348	3.64231	4.87607
44	136.968	2.75291	2.90114	2.6682	2.92232	2.77408	3.15525	3.4729	3.20182	3.21878	5.39993	2.54114	3.00702	3.13408	2.41409	2.56232	4.73496	3.28231	2.6682	3.40937	3.15525	4.19289	3.72701	4.62195
44.3333	139.763	2.73173	2.90114	2.81643	2.83761	2.83761	3.21878	3.36702	3.26535	3.09172	5.01876	3.07055	2.92232	2.98584	2.71055	2.43526	4.6079	3.36702	2.71055	3.43054	3.07055	4.27759	3.76936	4.66431
44.6667	142.558	2.71055	2.94349	2.73173	2.83761	2.73173	3.28231	3.45172	3.20182	3.17643	5.27287	2.87996	2.85879	3.0282	2.64702	2.30821	4.75614	3.34584	2.62585	3.53643	3.09172	4.23524	3.76936	4.62195
45	145.353	2.71055	2.92232	2.6682	2.87996	2.79526	3.28231	3.32466	3.26535	3.30349	4.93405	3.04937	2.81643	3.15525	2.62585	2.47762	4.56555	3.32466	2.6682	3.4729	3.26113	4.10818	3.85407	4.62195
45.3333	139.763	2.71055	2.83761	2.81643	2.87996	2.68938	3.1129	3.5576	3.19053	3.15525	5.48464	2.77408	2.81643	3.09172	2.5835	2.54114	4.53274	3.40937	2.68938	3.40937	3.07055	4.27759	3.83289	4.32247
45.6667	139.763	2.73173	2.90114	2.75291	2.98584	2.73173	3.15525	3.36702	3.21171	3.34584	5.20934	2.81643	2.87996	3.07055	2.6682	2.47762	4.59627	3.36702	2.6682	3.45172	3.23996	4.06583	3.93877	4.34364
46	139.763	2.73572	2.82778	2.9067	2.76748	2.81463	3.07768	3.51171	3.32616	3.56415	5.12964	2.55063	2.95931	3.05138	2.60419	2.3806	4.70881	3.41965	2.64365	3.52487	2.97035	4.2351	3.9589	4.42892
46.3333	136.968	2.94349	2.79526	2.87996	2.79526	2.83761	3.34584	3.30349	3.19053	2.83761	5.80228	2.60467	2.87996	3.15525	2.54114	2.56232	4.57509	3.36702	2.71055	3.49407	3.00702	4.29877	3.83289	4.13188
46.6667	142.558	2.79526	2.79526	2.90114	2.77408	2.85879	3.21878	3.32466	3.14818	3.17643	5.61169	2.56232	2.85879	3.15525	2.60467	2.43526	4.63862	3.36702	2.73173	3.38819	3.26113	4.06583	3.81172	4.70364
47	134.172	2.933	2.80148	2.79852	2.9067	2.78833	3.1566	3.40617	3.28812	3.10399	5.36353	2.85409	2.91985	2.9039	2.70941	2.39375	4.66913	3.39509	2.68311	3.55117	2.89355	4.39903	3.64324	4.63729
47.3333	139.763	2.64702	2.96467	2.6682	3.00702	2.85879	3.13408	3.38819	3.19053	3.40937	5.20934	2.73173	2.85879	3.09172	2.62585	2.49879	4.59627	3.40937	2.60467	3.45172	3.23996	4.15053	3.70583	4.44952
47.6667	142.558	2.87996	2.87996	2.85879	2.79526	2.85879	3.23996	3.30349	3.23289	3.26113	5.42111	2.62585	2.92232	3.0282	2.62585	2.47762	4.72333	3.30349	2.68938	3.49407	2.98584	4.25642	3.76936	4.40717
48	139.763	2.84094	2.77517	2.84094	2.81739	2.85409	3.13029	3.4328	3.30192	3.11714	5.76079	2.42529	2.85409	3.10399	2.64365	2.51212	4.51231	3.4328	2.70941	3.39404	3.07768	4.36662	3.88742	4.37161
48.3333	139.763	2.96467	2.79526	2.75291	2.90114	2.75291	3.26113	3.40937	3.21171	3.79054	4.93405	2.60467	2.83761	3.07055	2.64702	2.47762	4.59627	3.40937	2.62585	3.49407	3.09172	4.31994	3.76936	4.25894
48.6667	136.968	2.81643	2.92232	2.6682	2.94349	2.79526	3.32466	3.26113	3.31107	3.26113	5.20934	2.79526	2.92232	3.1129	2.43526	2.49879	4.70698	3.43054	2.68938	3.43054	3.15525	4.25642	3.68466	4.8228
49	139.763	2.9067	2.88039	2.80148	2.82444	2.86724	3.23551	3.36704	3.3389	3.32758	5.11992	2.82778	2.89355	2.99157	2.68311	2.39375	4.69544	3.37387	2.70941	3.44595	3.10399	4.25197	3.81422	4.46182
49.3333	128.582	2.77408	2.77408	2.83761	2.90114	2.77408	3.23996	3.32466	3.31107	2.90114	5.73875	2.68938	2.83761	3.09172	2.64702	2.51997	4.49521	3.49407	2.60467	3.49407	3.21878	4.19289	3.76936	5.11926
49.6667	136.968	2.85879	2.75291	2.77408	2.90114	2.73173	3.38819	3.32466	3.18401	2.94349	5.71757	2.68938	2.92232	3.04937	2.56232	2.49879	4.60109	3.51525	2.64702	3.36702	3.13408	4.19289	3.81172	4.8228
50	145.353	2.76202	2.86724	2.78833	2.91472	2.74887	3.1829	3.48541	3.15985	3.03822	5.70818	2.6568	2.83906	3.09083	2.6568	2.45951	4.56547	3.51171	2.70941	3.38019	3.0319	4.31401	3.99835	4.56328
50.3333	136.968	2.77408	2.79526	2.77408	2.87996	2.73173	3.28231	3.36702	3.26872	2.98584	5.42111	2.87996	2.90114	2.98584	2.73173	2.54114	4.60109	3.36702	2.71055	3.51525	3.0282	4.25642	3.57878	4.9075
50.6667	139.763	2.6682	2.85879	2.75291	2.98584	2.68938	3.28231	3.40937	3.16284	2.79526	5.52699	3.04937	2.87996	3.1129	2.62585	2.43526	4.53757	3.53643	2.68938	3.40937	3.19761	4.17171	3.85407	4.65339
51	131.377	2.94616	2.80148	2.77162	2.89355	2.81463	3.23551	3.34257	3.31443	3.34073	5.33296	2.57789	2.91985	3.06032	2.66995	2.39375	4.73489	3.43825	2.6305	3.47226	2.98561	4.28804	3.94574	5.08181
51.3333	134.172	2.98584	2.81643	2.79526	2.90114	2.68938	3.15525	3.57878	3.18401	2.81643	5.90816	2.6682	2.81643	3.13408	2.68938	2.56232	4.60109	3.32466	2.62585	3.40937	3.17643	4.23524	3.74819	4.88632
51.6667	128.582	2.79526	2.79526	2.85879	2.87996	2.71055	3.38819	3.38819	3.26872	2.6682	5.6964	2.79526	2.98584	3.04937	2.68938	2.32938	4.66462	3.40937	2.75291	3.43054	3.17643	4.21406	3.70583	4.65339
52	122.991	2.43526	2.87996	2.90114	2.81643	2.79526	3.30349	3.38819	3.22636	3.13408	5.3364	2.83761	2.92232	3.13408	2.49879	2.5835	4.60109	3.40937	2.6682	3.43054	3.28231	4.17171	3.70583	5.14044
52.3333	139.763	2.79526	2.71055	2.83761	2.94349	2.77408	3.21878	3.38819	3.26872	2.92232	5.48464	2.92232	2.87996	3.09172	2.62585	2.43526	4.57992	3.51525	2.6682	3.45172	3.04937	4.31994	3.83289	4.71692
52.6667	136.968	2.77408	2.71055	2.94349	2.85879	2.85879	3.34584	3.30349	3.14166	2.83761	5.99286	2.51997	2.94349	3.07055	2.56232	2.5835	4.53757	3.45172	2.68938	3.45172	3.1129	4.23524	3.72701	4.65339
53	131.377	2.75291	2.79526	2.85879	2.92232	2.75291	3.38819	3.28231	3.18401	3.15525	5.61169	2.54114	2.96467	3.09172	2.6682	2.5835	4.49521	3.40937	2.75291	3.43054	3.04937	4.29877	3.72701	4.99221
53.3333	136.968	2.85879	2.75291	2.92232	2.83761	2.64702	3.36702	3.45172	3.16284	2.94349	5.6964	2.64702	2.98584	3.0282	2.62585	2.54114	4.60109	3.4729	2.60467	3.43054	3.15525	4.21406	3.72701	4.97103
53.6667	134.172	2.71055	2.81643	2.81643	2.87996	2.83761	3.09172	3.53643	3.14166	3.1129	5.39993	2.79526	3.04937	2.96467	2.68938	2.56232	4.57992	3.40937	2.79526	3.36702	3.17643	4.10818	3.70583	4.94985
54	136.968	2.85879	2.81643	2.90114	2.79526	2.71055	3.36702	3.30349	3.31107	3.00702	5.65404	2.60467	2.96467	3.19761	2.49879	2.51997	4.51639	3.51525	2.71055	3.43054	3.1129	4.12936	3.85407	4.99221
54.3333	134.172	2.68938	2.81643	2.81643	2.94349	2.71055	3.34584	3.36702	3.20519	3.00702	5.73875	2.51997	3.00702	3.09172	2.5835	2.5835	4.57992	3.45172	2.68938	3.49407	3.04937	4.23524	3.79054	4.9075
54.6667	142.558	2.77408	2.85879	2.75291	2.92232	2.87996	3.17643	3.34584	3.31107	2.90114	5.84463	2.47762	3.04937	3.0282	2.68938	2.49879	4.62227	3.34584	2.71055	3.34584	3.17643	4.19289	3.89642	4.8228
55	139.763	2.81643	2.90114	2.71055	2.94349	2.75291	3.30349	3.40937	3.12048	3.23996	5.42111	2.75291	2.83761	3.13408	2.5835	2.47762	4.62227	3.51525	2.6682	3.43054	3.1129	4.23524	3.83289	4.86515
55.3333	136.968	3.04937	2.73173	2.75291	2.94349	2.79526	3.1129	3.49407	3.22636	2.77408	5.56934	2.96467	2.90114	3.09172	2.60467	2.51997	4.66462	3.51525	2.6682	3.4729	3.13408	4.23524	3.70583	4.8228
55.6667	139.763	2.90114	2.71055	2.81643	2.94349	2.75291	3.21878	3.43054	3.18401	3.1129	5.35758	2.87996	3.0282	3.0282	2.5835	2.5835	4.64345	3.36702	2.6682	3.4729	3.00702	4.25642	3.89642	4.58986

## Sheet: Myofibril 5
		Sarcomere Length (µm)
Time (s)	Force (nN)	1	2	3	4	5	6	7	8	9	10	11	12	13	14	15	16
0	19.5111	2.918	3.1281	3.01138	3.03486	3.09414	3.05176	3.09414	3.09414	3.13653	3.05176	3.15772	3.07295	3.09414	3.09414	3.00937	3.00937
0.333333	18.2916	3.03472	2.96469	3.05807	3.0837	3.05176	3.07295	3.11533	3.07295	3.17891	3.07295	3.15772	3.03056	3.07295	3.13653	2.9246	3.03056
0.666667	15.8527	3.03472	3.03472	3.08141	3.03701	3.13653	3.05176	3.11533	3.07295	3.09414	3.05176	3.11533	3.13653	3.11533	3.07295	2.90341	3.05176
1	26.8277	2.97796	3.03472	2.98804	3.0582	3.15772	3.03056	3.11533	3.05176	3.09414	3.03056	3.09414	3.06463	3.05176	3.03056	2.98818	3.05176
1.33333	87.7998	2.73125	2.80128	2.80128	2.80128	2.89174	2.96469	2.98804	2.80767	2.918	2.70791	2.82463	2.84038	3.15144	2.71673	2.56784	2.28772
1.66667	101.214	2.61453	2.5445	2.59119	2.5445	2.92612	3.03472	2.94135	2.87079	2.80128	2.5445	2.5445	2.81704	2.51169	2.42778	2.10096	2.29435
2	103.653	2.52116	2.40444	2.38109	2.52116	2.85609	3.08141	2.98804	2.77742	2.84797	2.3344	2.52116	2.56025	2.45965	2.5445	2.19434	2.24103
2.33333	103.653	2.40444	2.35775	2.31106	2.38109	2.87704	3.05807	3.03472	2.84984	2.7546	2.21768	2.77794	2.21009	2.7406	2.40444	2.26437	2.38109
2.66667	98.7748	2.47447	2.31106	2.26437	2.38109	2.83035	3.01138	3.1281	2.94322	2.73125	2.24103	2.49781	2.3735	2.74026	2.28772	2.40444	2.28772
3	101.214	2.59119	2.21768	2.171	2.38109	2.83035	3.01138	3.05807	3.10663	2.68456	2.10096	2.42778	2.53691	2.57685	2.45112	2.24103	2.31106
3.33333	99.9942	2.49781	2.14765	2.19434	2.21768	2.97041	3.01138	3.19813	3.15331	2.56784	1.98424	2.52116	2.44353	2.69357	2.47447	2.05427	2.40444
3.66667	99.9942	2.52116	2.12431	2.14765	2.24103	2.94707	2.66122	3.45492	3.36341	2.49781	2.05427	2.52116	2.25678	2.7636	2.5445	2.05427	2.52116
4	99.9942	2.49781	2.10096	2.171	2.12431	2.83035	2.56784	3.64167	3.54615	2.60685	1.98424	2.42778	2.29182	2.90325	2.28772	2.171	2.52157
4.33333	97.5553	2.47955	2.0345	2.16166	2.37359	2.63787	2.68456	3.78173	3.44851	2.38492	2.08455	2.32899	2.37217	2.62932	2.64909	2.07689	2.69148
4.66667	98.7748	2.39478	2.09808	2.14047	2.24643	2.86478	2.45112	3.78173	3.55659	2.53203	1.89087	2.42236	2.27879	2.63793	2.71267	2.41597	1.90735
5	96.3359	2.3312	2.11928	2.0557	2.24643	2.73515	2.58423	3.9521	3.5099	2.39197	2.00759	2.25497	2.51622	2.4217	2.9246	2.16166	2.22524
5.33333	98.7748	2.41597	2.07689	2.0345	2.16166	2.76065	2.45277	3.94349	3.62447	2.37077	2.03093	2.27401	2.63724	2.32187	2.83983	2.37359	2.0557
5.66667	96.3359	2.3312	2.07689	1.92854	2.31001	2.52721	2.79217	3.65078	3.83242	2.30289	2.03093	2.34189	2.42929	2.65697	2.6279	2.26762	2.28882
6	97.5553	2.31001	2.0557	2.01331	2.18285	2.60122	2.69697	3.97943	3.6945	2.51084	1.84418	2.27832	2.58625	2.39405	2.83983	2.41597	2.14047
6.33333	99.9942	2.50075	1.92854	2.0557	2.18285	2.60122	2.68456	4.01517	3.69235	2.34958	1.91421	2.36954	2.63509	2.42998	2.69148	2.41597	2.20405
6.66667	97.5553	2.37359	1.99212	2.0345	2.0557	2.72838	2.71816	3.93489	3.69665	2.36862	1.98424	2.21689	2.74105	2.19686	2.79744	2.58552	2.11928
7	98.7748	2.41597	1.92854	1.99212	2.3312	2.43996	2.7546	4.01517	3.63523	2.50008	1.89087	2.24238	2.92565	2.11822	2.94579	2.26762	2.16166
7.33333	98.7748	2.41597	1.92854	1.92854	2.16166	2.69858	2.81154	3.86486	3.78788	2.39412	1.77415	2.48626	2.77515	2.22634	2.64909	2.52194	2.3524
7.66667	97.5553	2.26762	2.0557	2.01331	2.14047	2.64146	2.7415	3.77148	3.92364	2.37508	1.86752	2.36954	2.65843	2.40664	2.69148	2.3524	2.39478
8	97.5553	2.6279	1.82258	1.88616	2.24643	2.45255	2.84797	3.99183	3.74334	2.50869	1.77415	2.28692	2.85777	2.24968	2.67029	2.52194	2.26762
8.33333	95.1164	2.39478	2.07689	1.73781	2.11928	2.70687	2.73967	4.05344	3.66287	2.89263	1.58739	2.25927	2.95545	2.10962	2.73387	2.28882	2.37359
8.66667	97.5553	2.43717	1.99212	1.97093	2.07689	2.50753	2.87132	4.01517	3.55691	2.78849	1.84418	2.14901	2.92565	2.11822	2.69148	2.54313	2.18285
9	98.7748	2.39478	2.09808	1.88616	2.0345	2.47558	2.92858	4.16801	3.54831	2.89048	1.56405	2.32716	2.86422	2.0313	2.83983	2.3524	2.26762
9.33333	98.7748	2.31001	2.0557	1.759	2.09808	2.44793	3.01138	4.22527	3.3935	2.97525	1.56405	2.30596	2.97879	2.17105	2.60671	2.3524	2.3524
9.66667	95.1164	2.50075	1.88616	1.97093	1.99212	2.3865	3.05807	4.03852	3.72215	2.73998	1.58739	2.22119	2.9235	2.28992	2.67029	2.52194	2.18285
10	95.1164	2.28882	2.0345	1.92854	2.0345	2.42459	2.918	4.20193	3.55476	2.7673	1.79749	2.13212	3.15264	2.14555	2.71267	2.28882	2.11928
10.3333	96.3359	2.43717	2.11928	1.73781	1.94973	2.41813	3.0496	4.04699	3.56336	3.10886	1.58739	2.02185	3.21622	1.95482	2.81864	2.3312	2.16166
10.6667	98.7748	2.6279	1.80138	1.94973	1.94973	2.58154	2.918	3.85177	3.85393	2.91167	1.56405	2.2	3.08476	2.0227	2.77625	2.43717	2.0557
11	92.6775	2.39478	2.14047	1.86496	1.92854	2.42243	3.10887	3.68424	3.79896	3.03667	1.61074	2.17665	3.08476	2.19224	2.58552	2.31001	2.39478
11.3333	97.5553	2.41597	2.0345	1.92854	1.92854	2.63038	2.85854	4.0046	3.66933	2.83949	1.65743	2.28477	3.07002	2.31294	2.41597	2.3524	2.24643
11.6667	93.897	2.3524	2.0345	1.86496	1.99212	2.57939	2.82463	4.2953	3.48473	2.90737	1.61074	2.17881	3.19933	1.90813	2.86102	2.31001	2.14047
12	99.9942	2.52194	1.84377	1.94973	1.90735	2.55174	2.94135	4.20193	3.59499	2.7971	1.63408	2.3505	3.07432	2.07552	2.6279	2.41597	2.11928
12.3333	93.897	2.45836	2.01331	2.01331	1.759	2.52194	2.918	4.52874	3.32132	2.81399	1.63408	2.24884	3.31605	1.93976	2.73387	2.24643	2.18285
12.6667	92.6775	2.3312	1.94973	1.82258	2.09808	2.55174	2.8736	4.38639	3.62662	2.71878	1.61074	2.45216	3.15941	1.79969	2.83983	2.14047	2.22524
13	92.6775	2.3312	1.94973	1.86496	2.01331	2.3183	3.05807	4.36533	3.48473	2.93071	1.54071	2.35265	3.18889	1.85499	2.75506	2.20405	2.3524
13.3333	95.1164	2.39478	1.97093	1.86496	1.80138	2.2799	3.25141	4.19534	3.62694	2.9519	1.44733	2.40364	3.37134	1.88446	2.50075	2.56432	2.0345
13.6667	92.6775	2.3312	1.94973	1.90735	1.88616	2.53453	3.01138	4.43537	3.30873	3.01333	1.68077	2.10877	3.15264	2.12436	2.56432	2.43717	2.24643
14	95.1164	2.43717	1.97093	1.94973	1.82258	1.94973	3.60263	3.94514	3.62296	3.07261	1.61074	2.24669	3.24817	1.90167	2.64909	2.45836	2.26762
14.3333	93.897	2.45836	1.84377	2.0345	1.84377	2.63221	2.80128	4.27196	3.60575	2.87972	1.68077	2.13642	3.17168	2.21128	2.52194	2.41597	2.14047
14.6667	93.897	2.39478	2.0557	1.97093	1.80138	2.30755	3.22376	4.24633	3.59714	2.81829	1.51736	2.21291	3.53873	1.73827	2.69148	2.31001	2.24643
15	93.897	2.56432	1.92854	1.82258	1.82258	2.52808	2.98804	4.45871	3.67546	2.66994	1.61074	2.16192	3.56638	1.753	2.60671	2.39478	2.16166
15.3333	93.897	2.43717	1.86496	1.82258	1.78019	2.51947	3.1281	4.31865	3.51452	2.87757	1.68077	2.24454	3.60048	1.80368	2.45836	2.41597	2.11928
15.6667	95.1164	2.37359	1.90735	1.82258	1.97093	2.63436	2.77794	4.20193	3.76055	2.84164	1.61074	2.30811	3.25677	2.04142	2.45836	2.43717	2.22524
16	90.2387	2.45836	1.97093	1.80138	1.80138	2.47924	3.2428	4.29732	3.3978	2.7375	1.7508	2.35695	3.18459	1.96525	2.90341	2.22524	2.11928
16.3333	96.3359	2.28882	2.01331	1.84377	1.78019	2.45374	3.22148	4.27196	3.46999	2.78204	1.7508	2.37599	3.23558	1.89307	2.83983	2.20405	2.07689
16.6667	98.7748	2.43717	1.84377	1.86496	1.92854	2.48784	3.12824	4.24848	3.53142	2.69727	1.56405	2.81706	3.07464	2.0752	2.60671	2.39478	2.01331
17	89.0192	2.3524	1.90735	1.92854	1.73781	2.4347	3.08141	4.48205	3.54615	2.68253	1.68077	2.43957	3.40544	1.97752	2.3312	2.45836	2.07689
17.3333	85.3609	2.54313	1.88616	2.0345	1.67423	2.43685	3.05807	4.45871	3.44234	2.80969	1.7508	2.34835	3.23988	1.86757	2.56432	2.54313	2.20405
17.6667	87.7998	2.43717	1.73781	1.84377	1.97093	2.45589	3.01184	4.62166	3.37016	2.99859	1.54071	2.2	3.38823	1.82519	2.71267	2.26762	2.20405
18	86.5803	2.26762	2.0345	1.82258	1.78019	2.56186	2.99064	4.73623	3.2344	2.97094	1.56405	2.41623	3.24203	1.88662	2.56432	2.24643	2.22524
18.3333	85.3609	2.54313	1.759	1.86496	1.82258	2.50258	3.0923	4.26107	3.51883	2.9433	1.70411	2.325	3.1465	2.15168	2.69148	2.11928	2.11928
18.6667	86.5803	2.52194	1.86496	1.84377	1.84377	2.32374	2.99564	4.70789	3.40894	2.7964	1.61074	2.3846	3.46041	1.79539	2.73387	2.20405	2.26762
19	87.7998	2.38418	2.0451	1.93914	1.68482	2.53427	2.87922	4.68425	3.44067	2.81136	1.58739	2.22398	3.52765	1.83745	2.54313	2.47955	2.24643
19.3333	85.3609	2.23584	2.02391	2.06629	1.759	2.45206	3.02687	4.5366	3.54799	2.91414	1.47067	2.12136	3.56024	1.88809	2.45836	2.43717	2.32061
19.6667	86.5803	2.51134	1.88616	1.92854	1.759	2.52623	2.99168	4.57178	3.40752	2.84451	1.63408	2.20772	3.28713	2.22358	2.60671	2.21464	2.38418
20	86.5803	2.46896	1.89675	1.89675	1.73781	2.48491	3.2081	4.51877	3.67223	2.64983	1.47067	2.20917	3.51913	1.82145	2.62971	2.37359	2.27822
20.3333	93.897	2.24643	2.19345	2.07689	1.55767	2.36961	3.26389	4.53302	3.64589	2.74621	1.58739	2.27854	3.09959	2.09307	2.56432	2.42657	2.26762
20.6667	93.897	2.38418	2.09808	1.80309	1.79079	2.36912	3.16326	4.6103	3.45354	2.89186	1.49402	2.2306	3.40432	1.94685	2.54661	2.37359	2.15106
21	89.0192	2.39478	2.07689	1.78019	1.69542	2.45159	3.10091	4.53259	3.41069	2.84134	1.33061	2.56735	3.32435	1.82549	2.73387	2.37359	2.11928
21.3333	93.897	2.52194	1.84377	1.73781	1.92854	2.35822	3.02474	4.65544	3.56334	2.96881	1.44733	2.38673	3.08478	1.91671	2.81864	2.3312	2.18285
21.6667	87.7998	2.50075	1.88616	1.80138	1.80138	2.46418	3.30025	4.44997	3.42973	2.91567	1.51736	2.32746	3.35415	1.79569	2.71267	2.45836	2.20405
22	97.5553	2.74648	1.58946	1.78019	1.78019	2.34961	3.22408	4.52614	3.65027	2.74183	1.54071	2.45676	3.2015	1.86357	2.81864	2.18285	2.11928
22.3333	78.0442	2.39478	1.99212	1.88616	1.61065	2.09808	3.45442	4.59883	3.45442	3.20674	1.52588	1.92854	3.36965	2.14047	2.50075	2.20405	2.26762
22.6667	52.436	2.3524	1.99212	1.70635	1.80138	2.22524	3.00937	4.62002	3.28488	3.27452	1.31395	1.99212	3.36965	1.86496	2.45836	2.18285	2.07689
23	34.1444	2.43717	1.63184	1.69542	1.54707	1.86496	3.05176	4.36571	2.78414	3.60277	1.48349	1.29276	2.90486	1.80138	2.3524	1.71661	2.0345
23.3333	24.3888	2.77625	1.99212	1.14441	0.974867	1.44111	2.80576	3.96305	2.73387	3.03966	1.37753	1.22918	2.50075	1.84377	1.97093	1.78019	1.61065
23.6667	34.1444	2.73387	1.73781	1.05964	1.08083	1.05964	2.73387	3.68754	2.60671	2.68669	1.22918	1.20799	2.73387	1.50469	1.88616	1.4623	1.50469
24	37.8027	2.37359	1.44111	1.08083	1.1656	1.03844	2.79744	3.70873	2.52194	2.77625	1.1656	1.12322	3.3604	1.29276	1.31395	1.56826	1.35634
24.3333	45.1193	2.41597	1.41991	1.14441	1.05964	0.974867	2.98818	3.518	2.58552	2.64909	1.20799	1.27157	3.58631	1.14441	1.18679	1.58946	1.44111
24.6667	45.1193	2.31001	1.44111	0.953674	1.08083	1.1656	2.94579	3.20011	2.77625	2.86102	1.1656	1.10202	3.61644	1.1656	1.31395	1.31395	1.44111
25	42.6804	2.54313	1.27157	0.974867	1.03844	1.08083	2.98818	3.32726	2.77625	2.64909	1.18679	1.25037	3.48621	1.08083	1.29276	1.01725	1.12322
25.3333	42.6804	2.37359	1.18679	1.20799	1.01725	1.03844	3.03056	3.32726	2.60671	2.73387	1.39872	1.1656	3.45679	1.18679	1.67423	1.63184	1.1656
25.6667	48.7777	2.39478	1.20799	1.1656	1.01725	0.84771	2.96699	3.518	2.83983	2.28882	1.37753	1.31395	3.72848	2.08031	1.03844	1.14441	1.05964
26	42.6804	2.3312	1.05964	1.08083	1.01725	1.08083	2.88221	3.518	2.88221	2.50075	1.31395	1.18679	3.57524	2.20405	1.05964	1.27157	0.996059
26.3333	49.9971	2.16166	1.14441	1.12322	1.12322	0.996059	2.86102	3.4968	2.96699	2.43717	1.37753	1.20799	3.91444	1.69542	1.20799	1.31395	1.03844
26.6667	46.3388	2.28882	1.01725	1.1656	1.05964	1.01725	3.03056	3.56038	2.64909	2.52194	1.35634	1.31395	3.89462	1.73781	1.1656	1.08083	1.31395
27	48.7777	2.3524	1.1656	1.14441	1.05964	1.03844	2.96699	3.56038	2.58552	2.60671	1.41991	1.31395	3.6827	1.78019	1.1656	1.41991	1.1656
27.3333	49.9971	2.01331	1.33514	1.14441	1.10202	0.996059	3.05176	3.518	2.79744	2.11928	1.63184	1.37753	3.85224	1.88616	1.1656	1.20799	0.996059
27.6667	48.7777	2.24643	1.33514	0.953674	1.08083	0.996059	3.17891	3.518	2.73387	2.20405	1.69542	1.29276	3.57673	2.20405	1.01725	1.27157	0.974867
28	53.6554	1.97093	1.52588	1.05964	0.996059	1.27157	3.518	2.94579	2.50075	2.39478	1.35634	1.67423	3.66596	2.0557	1.48349	1.08083	1.25037
28.3333	57.3137	2.0345	1.39872	1.18679	0.953674	1.01725	3.13653	3.39084	2.60671	2.37359	1.41991	1.31395	4.16599	1.84377	1.1656	1.05964	1.14441
28.6667	48.7777	1.90735	1.35634	1.10202	1.01725	1.05964	2.9246	3.70873	2.50075	2.54313	1.63184	1.25037	3.88539	2.11928	1.1656	1.1656	0.826517
29	53.6554	2.20405	1.08083	1.14441	0.996059	1.12322	2.79744	3.68754	2.9246	2.45836	1.31395	1.20799	3.96905	1.84377	1.05964	1.39872	0.996059
29.3333	48.7777	1.94973	1.20799	1.03844	0.974867	1.10202	3.09414	3.518	2.71267	2.52194	1.37753	1.37753	3.56451	1.84377	1.27157	1.4623	1.01725
29.6667	52.436	1.97093	1.18679	1.12322	1.01725	1.08083	3.09414	3.53919	2.73387	2.50075	1.33514	1.33514	3.58429	1.84377	1.20799	1.65303	0.974867
30	52.436	2.01331	1.05964	0.953674	1.01725	1.12322	3.11533	3.53919	2.88221	2.41597	1.35634	1.37753	3.82084	1.56826	1.08083	1.56826	0.890096
30.3333	52.436	1.759	1.35634	0.911288	0.996059	1.01725	3.05176	3.66635	2.69148	2.67029	1.25037	1.27157	3.67113	1.80138	1.14441	1.78019	0.974867
30.6667	54.8749	1.94973	1.25037	1.03844	0.996059	0.996059	3.09414	3.75112	2.6279	2.52194	1.37753	1.33514	3.58565	1.86496	1.12322	1.61065	0.911288
31	54.8749	1.78019	1.27157	0.996059	0.996059	0.953674	3.2213	3.64515	2.75506	2.52194	1.31395	1.27157	3.79381	1.73781	1.01725	1.65303	0.953674
31.3333	49.9971	2.01331	1.25037	0.996059	0.932481	1.12322	2.94579	3.87827	2.79744	2.37359	1.22918	1.67423	3.40003	1.71661	1.10202	1.65303	1.10202
31.6667	54.8749	1.78019	1.22918	0.911288	0.932481	1.12322	3.07295	3.72992	2.77625	2.37359	1.52588	1.37753	3.53302	1.92854	0.890096	1.71661	0.974867
32	52.436	1.73781	1.25037	0.890096	0.974867	1.03844	3.2213	3.58158	2.77625	2.3312	1.52588	1.27157	3.71933	1.67423	1.22918	1.67423	0.911288
32.3333	53.6554	1.99212	1.31395	0.741746	0.826517	1.22918	2.83983	3.7935	2.83983	2.41597	1.41991	1.4623	3.58729	1.71661	1.05964	1.69542	1.01725
32.6667	51.2165	2.01331	1.14441	0.762939	0.953674	1.01725	3.15772	3.75112	2.6279	2.47955	1.50469	1.33514	3.64543	1.78019	1.05964	1.56826	0.974867
33	53.6554	1.97093	1.12322	1.01725	0.953674	1.05964	3.05176	3.72992	2.73387	2.67029	1.35634	1.29276	3.64169	1.71661	1.12322	1.65303	0.953674
33.3333	54.8749	1.82258	1.12322	0.890096	1.05964	1.31395	3.03056	3.66635	2.83983	2.47955	1.29276	1.31395	3.77943	1.78019	1.10202	1.56826	0.974867
33.6667	56.0943	1.90735	1.20799	0.868903	0.974867	0.953674	3.34846	3.60277	2.77625	2.67029	1.18679	1.35634	3.79004	1.84377	1.05964	1.54707	0.932481
34	59.7526	2.07689	1.37753	0.932481	0.868903	1.20799	3.09414	3.66635	2.98818	2.28882	1.31395	1.48349	3.77301	1.65303	1.14441	1.80138	0.911288
34.3333	62.1915	2.01331	1.37753	0.890096	1.05964	1.1656	3.05176	3.89947	2.96699	2.20405	1.65303	1.41991	3.79338	1.63184	1.1656	1.61065	1.05964
34.6667	63.411	2.0345	1.27157	0.932481	0.868903	1.20799	3.28488	3.92066	2.94579	2.58552	1.54707	1.44111	3.80404	1.73781	1.03844	1.65303	0.974867
35	68.2887	2.26762	1.25037	0.826517	0.974867	1.35634	3.05176	3.87827	2.94579	2.67029	1.52588	1.56826	3.8646	1.78019	0.974867	1.82258	0.890096
35.3333	68.2887	2.16166	1.27157	0.890096	1.03844	1.25037	3.2213	3.87827	3.00937	2.47955	1.80138	1.56826	3.66946	2.16166	0.953674	1.44111	1.14441
35.6667	67.0693	2.11928	1.33514	0.826517	1.01725	1.41991	3.2213	3.96305	2.96699	2.79772	1.50469	1.58946	3.72992	2.20405	0.953674	1.56826	1.05964
36	69.5082	2.26762	1.29276	0.953674	1.05964	1.31395	3.36965	3.94185	3.07295	2.88221	1.39872	1.73781	3.79513	2.16166	1.01725	1.48349	1.01725
36.3333	74.3859	2.43717	1.37753	0.996059	1.03844	1.20799	3.30607	4.02662	3.07295	2.67029	1.50469	1.44069	4.3869	2.09808	0.996059	1.69542	1.03844
36.6667	73.1665	2.71267	1.35634	0.953674	1.05964	1.33514	3.34846	4.0902	2.79744	3.07295	1.61065	1.87821	3.7935	1.97093	1.22918	1.44111	1.14441
37	78.0442	2.47955	1.50469	0.890096	1.03844	1.37753	3.41203	4.0902	3.17891	2.75506	1.6888	1.71661	3.98424	1.97093	1.20799	1.44111	1.29276
37.3333	80.4831	2.3312	1.31395	0.974867	1.22918	1.48349	3.32726	4.06901	3.13653	2.9246	1.61065	1.95372	4.30213	1.80138	1.14441	1.54707	1.31395
37.6667	85.3609	2.6279	1.41991	0.911288	1.33514	1.52588	3.70873	3.77231	3.39084	2.56561	1.92854	1.90735	4.02662	1.99212	1.33514	1.27157	1.39872
38	84.1415	2.41597	1.37753	1.12322	1.27157	1.4623	3.60277	3.92066	3.53919	2.5864	1.94973	2.07689	3.92066	1.92854	1.48349	1.29276	1.31395
38.3333	84.1415	2.73387	1.4623	0.996059	1.31395	1.56826	3.8147	3.7935	3.43323	2.61513	1.84377	2.01331	4.15378	2.11928	1.33514	1.4623	1.27157
38.6667	84.1415	2.98818	1.33514	1.03844	1.25037	1.65303	3.89947	3.62396	3.39084	2.89983	2.11928	2.14047	3.58158	2.31001	1.35634	1.56826	1.27157
39	87.7998	2.90341	1.22918	1.12322	1.37753	1.56826	3.4968	4.25974	3.58158	2.67727	2.16166	2.16166	4.04782	2.16166	1.44111	1.54707	1.22918
39.3333	86.5803	2.86102	1.18679	1.25037	1.61065	1.48349	3.53919	4.06901	3.85708	2.62398	2.37359	2.07689	3.98424	2.67029	1.18679	1.12322	1.37753
39.6667	87.7998	2.90341	1.35634	0.996059	1.50469	1.63184	3.47561	4.19617	3.83589	2.65645	2.54313	2.07689	3.98424	2.28882	1.35634	1.71661	1.1656
40	90.2387	2.47955	1.48349	1.20799	1.52588	1.58946	3.4968	4.49286	3.6224	2.69148	2.58552	2.09808	3.89947	2.58552	1.25037	1.48349	1.29276
40.3333	95.1164	2.69148	1.29276	1.52588	1.63184	1.759	3.85708	4.0902	3.77231	2.78904	2.37359	2.16166	4.15378	2.60671	1.25037	1.29276	1.35634
40.6667	93.897	3.2213	1.18679	1.33514	1.82258	1.58946	3.7935	4.28094	3.85708	2.88126	2.43717	2.18285	3.87827	2.52194	1.54707	1.33514	1.48349
41	99.9942	3.07295	1.31395	1.25037	1.759	1.69542	3.62396	4.53525	3.89947	2.61875	2.71267	2.11928	4.23855	2.60671	1.33514	1.25037	1.41991
41.3333	97.5553	2.83983	1.48349	1.31395	1.80138	1.73781	3.70873	4.42929	3.96305	2.81084	2.58552	2.41597	4.3869	2.58552	1.29276	1.1656	1.39872
41.6667	103.653	3.00937	1.31395	1.20799	1.92854	1.67423	4.28094	4.06901	3.98424	2.84373	2.75506	2.28882	4.21736	2.6279	1.41991	1.33514	1.25037
42	120.725	2.58552	1.44111	1.58946	2.11928	1.61065	4.34451	4.00543	3.83589	3.07105	2.69148	2.31001	4.55644	2.50075	1.37753	1.18679	1.4623
42.3333	97.5553	2.37359	1.80138	1.84377	1.99212	1.71661	4.42929	3.8147	4.26086	2.77625	2.77625	2.56432	4.32332	2.52194	1.78019	1.18679	1.4623
42.6667	112.189	2.3524	2.01331	1.63184	2.09808	1.92854	4.06901	3.98424	4.30877	2.79744	2.88221	2.52194	4.42929	2.56432	1.41991	1.1656	1.52588
43	113.408	2.71267	1.52588	1.759	2.16166	1.86496	4.23855	4.06901	4.10466	3.03056	2.98818	2.52194	4.59883	2.20405	1.61065	1.27157	1.56826
43.3333	125.602	2.26762	1.92854	1.86496	2.07689	1.92854	4.32332	3.92066	4.36958	3.03056	2.96699	2.58552	4.51406	2.41597	1.58946	1.48349	1.48349
43.6667	130.48	2.20405	1.99212	2.22524	2.07689	1.90735	4.3869	4.00543	4.31725	3.13653	2.88221	2.69148	4.59883	2.45836	1.71661	1.33514	1.4623
44	121.944	2.31001	2.0345	2.01331	2.18285	1.99212	4.0902	4.32332	4.37301	2.90341	3.09414	2.60671	4.59883	2.43717	1.61065	1.48349	1.44111
44.3333	115.847	2.41597	1.90735	1.92854	2.20405	1.94828	3.73137	4.62002	4.3869	3.06449	2.93161	2.72686	4.70479	2.3524	1.90735	1.34168	1.37753
44.6667	117.066	2.58552	1.80138	2.0557	2.07689	1.99067	3.71018	4.81076	4.40809	3.0433	2.86803	2.87521	4.66241	2.22524	1.88616	1.46884	1.27157
45	121.944	2.31001	2.20405	1.94973	2.18285	1.99067	3.79495	4.64121	4.53525	2.85256	2.91042	2.83282	4.62002	2.45836	1.78019	1.55361	1.33514
45.3333	113.408	2.09808	2.31001	1.88616	2.24643	1.86351	3.77376	4.85314	4.30213	2.93734	3.01638	2.68447	4.78956	2.37359	1.90735	1.40526	1.20799
45.6667	118.286	2.39478	2.09808	1.90735	2.26762	1.86351	3.71018	4.72598	4.45048	2.91614	3.03757	2.76924	4.66241	2.39478	1.97093	1.38407	1.35634
46	117.066	2.3524	2.0557	1.94973	2.16166	1.92709	3.85853	4.70479	4.36571	2.95853	3.01638	2.87521	4.62002	2.3312	1.80138	1.51123	1.29276
46.3333	118.286	2.3312	2.07689	2.01331	2.18285	1.92709	3.77376	4.59883	4.55644	2.83137	3.05877	2.72686	4.78956	2.31001	1.92854	1.38407	1.4623
46.6667	121.944	2.43717	2.11928	1.92854	2.18285	1.94828	3.75257	4.66241	4.32332	3.00091	3.14354	2.66328	4.66241	2.3312	1.73781	1.72315	1.25037
47	123.164	2.3312	2.11928	1.92854	2.37359	1.75755	3.77376	4.66241	4.57764	2.85256	3.05877	2.85401	4.55644	2.3524	1.80138	1.42645	1.44111
47.3333	118.286	2.11928	2.3524	1.97093	2.28882	1.99067	3.6466	4.57764	4.36571	3.08568	3.07996	2.81163	4.47167	2.43717	1.73781	1.40526	1.50469
47.6667	108.53	2.60671	1.759	2.11928	2.16166	1.86351	3.83734	4.74718	4.3869	3.02211	2.9528	2.83282	4.64121	2.3312	1.759	1.38407	1.39872
48	118.286	2.43717	2.09808	1.90735	2.24643	1.86351	3.85853	4.55644	4.51406	3.02211	3.10115	2.64209	4.70479	2.37359	1.73781	1.38407	1.41991
48.3333	119.505	2.28882	2.0345	2.14047	2.31001	2.03306	3.54064	4.81076	4.34451	2.91614	3.10115	2.85401	4.62002	2.22524	1.84377	1.5748	1.31395
48.6667	113.408	2.28882	2.26762	1.82258	2.24643	2.16021	3.51945	4.59883	4.59883	2.89495	3.16473	2.76924	4.49286	2.37359	1.80138	1.46884	1.31395
49	115.847	2.3312	2.07689	2.01331	2.3312	1.82113	3.6678	4.74718	4.45048	3.00091	2.93161	2.85401	4.62002	2.3312	2.01331	1.36288	1.25037
49.3333	115.847	2.22524	2.26762	1.94973	2.22524	2.09663	3.47706	4.72598	4.23855	3.19165	3.10115	2.83282	4.51406	2.3312	1.84377	1.38407	1.37753
49.6667	109.75	2.50075	1.99212	2.01331	2.20405	2.01186	3.73137	4.66241	4.42929	2.83137	3.22831	2.74805	4.64121	2.47955	1.67423	1.46884	1.22918
50	108.53	2.22524	2.18285	1.94973	2.22524	2.09663	3.6466	4.81076	4.36571	2.91614	3.16473	2.74805	4.57764	2.37359	1.92854	1.27811	1.39872
50.3333	118.286	2.64909	1.86496	1.90735	2.26762	2.11783	3.6466	4.6836	4.34451	3.02211	3.01638	2.81163	4.64121	2.3312	1.73781	1.55361	1.31395
50.6667	119.505	2.11928	2.31001	1.94973	2.3524	2.05425	3.56183	4.6836	4.45048	3.0433	3.03757	2.72686	4.66241	2.3312	1.84377	1.42645	1.33514
51	117.066	2.47955	1.99212	2.0345	2.28882	1.84232	3.71018	4.74718	4.47167	2.87376	2.99519	2.81163	4.66241	2.41597	1.78019	1.38407	1.33514
51.3333	118.286	2.43717	2.11928	1.82258	2.31001	1.84232	3.81614	4.59883	4.47167	2.97972	2.99519	2.87521	4.66241	2.41597	1.759	1.34168	1.44111
51.6667	107.311	2.37359	1.99212	2.0557	2.47955	1.9059	3.45587	4.81076	4.30213	3.21284	2.93161	2.76924	4.62002	2.43717	1.71661	1.53242	1.37753
52	118.286	2.39478	2.14047	1.94973	2.20405	2.22379	3.41348	4.76837	4.30213	3.06449	3.16473	2.68447	4.64121	2.3312	1.67423	1.49003	1.48349
52.3333	115.847	2.50075	1.94973	2.0345	2.31001	2.09663	3.60422	4.64121	4.42929	2.93734	3.14354	2.68447	4.78956	2.26762	1.99212	1.15095	1.54707
52.6667	113.408	2.3312	2.09808	1.99212	2.3312	1.94828	3.6466	4.66241	4.45048	2.97972	3.14354	2.70566	4.53525	2.3524	1.92854	1.27811	1.39872
53	119.505	2.58552	1.92854	2.0345	2.45836	1.9059	3.56183	4.6836	4.51406	2.87376	2.9528	3.00236	4.55644	2.41597	1.86496	1.44765	1.44111
53.3333	117.066	2.43717	1.92854	2.11928	2.37359	1.86351	3.79495	4.66241	4.3869	3.0433	3.07996	2.74805	4.66241	2.37359	1.73781	1.38407	1.4623
53.6667	117.066	2.31001	2.39478	1.759	2.22524	2.01186	3.71018	4.59883	4.42929	3.08568	3.03757	2.72686	4.6836	2.47955	1.88616	1.19333	1.41991
54	113.408	2.31001	2.20405	1.99212	2.16166	2.01186	3.60422	4.76837	4.34451	3.0433	3.16473	2.72686	4.59883	2.45836	1.86496	1.27811	1.33514
54.3333	119.505	2.31001	2.22524	1.94973	2.31001	1.94828	3.6466	4.62002	4.36571	3.17046	2.86803	2.87521	4.72598	2.31001	1.759	1.25691	1.52588
54.6667	109.75	2.3524	2.01331	1.99212	2.28882	1.99067	3.62541	4.76837	4.32332	3.14926	3.03757	2.66328	4.70479	2.47955	1.78019	1.27811	1.25037
55	112.189	2.3524	2.07689	2.01331	2.31001	1.9059	3.62541	4.53525	4.62002	2.89495	3.20712	2.83282	4.57764	2.41597	1.86496	1.2993	1.33514
55.3333	112.189	2.39478	2.22524	1.84377	2.45836	1.9059	3.68899	4.57764	4.51406	2.91614	3.18592	2.74805	4.62002	2.3524	1.78019	1.38407	1.27157
55.6667	113.408	2.39478	1.99212	2.01331	2.37359	1.73636	3.83734	4.70479	4.49286	2.81018	3.14354	2.81163	4.53525	2.52194	1.67423	1.27811	1.44111
56	112.189	2.69148	2.0557	1.84377	2.22524	1.96948	3.73137	4.83195	4.21736	3.08568	2.9528	2.74805	4.81076	2.45836	1.92854	1.27811	1.27157
56.3333	110.969	2.47955	2.09808	2.0557	2.24643	1.84232	3.75257	4.6836	4.49286	2.91614	3.12234	2.85401	4.64121	2.41597	1.80138	1.49003	1.25037
56.6667	108.53	2.37359	2.20405	1.94973	2.3312	1.86351	3.68899	4.70479	4.32332	3.12807	3.01638	2.62089	4.83195	2.50075	1.84377	1.32049	1.35634
57	114.627	2.83983	1.94973	1.97093	2.16166	1.82113	3.83734	4.72598	4.36571	3.00091	3.07996	2.74805	4.70479	2.43717	1.73781	1.42645	1.39872
57.3333	112.189	2.25703	2.08749	2.25261	2.29941	1.87061	3.74547	5.06205	4.18557	2.86112	3.07092	2.84186	4.58602	2.55373	1.79079	1.36664	1.48349
57.6667	108.53	2.56432	1.99212	2.0557	2.28882	1.94828	3.58302	4.72598	4.55644	2.93734	2.9528	2.81163	4.78956	2.37359	1.82258	1.34168	1.48349
58	112.189	2.64909	1.90735	1.94973	2.31001	1.84232	3.9433	4.49286	4.3869	3.14926	2.99519	2.81163	4.74718	2.39478	1.69542	1.38407	1.48349
58.3333	117.066	2.45836	2.19345	1.96033	2.23584	1.93186	3.78405	5.08839	4.18557	2.77625	3.17564	2.76675	4.673	2.51134	1.64972	1.26271	1.56826
58.6667	112.189	2.52194	2.07689	1.94973	2.24643	2.01186	3.6466	4.85314	4.17497	3.06449	3.03757	2.87521	4.72598	2.20405	1.99212	1.2993	1.25037
59	112.189	2.56432	1.84377	2.16166	2.43717	1.86351	3.71018	4.70479	4.30213	3.06449	2.93161	2.95998	4.72598	2.3312	1.759	1.36288	1.48349
59.3333	113.408	2.44776	2.25703	1.86496	2.27822	1.64576	3.9154	5.11805	4.23227	2.82923	3.10569	2.90246	4.54439	2.47955	1.81198	1.2735	1.37753
59.6667	112.189	2.81864	1.82258	1.92854	2.26762	1.96948	3.75257	4.74718	4.28094	3.00091	2.99519	2.91759	4.62002	2.45836	1.67423	1.55361	1.37753
60	114.627	2.86102	1.67423	2.16166	2.18285	1.86351	3.75257	4.9803	4.25974	2.89495	3.16473	2.64209	4.74718	2.28882	2.14047	1.21453	1.37753
60.3333	115.847	2.21464	2.22524	2.10868	2.3312	1.84113	3.77459	5.07566	4.15378	2.81353	3.17114	2.77343	4.65181	2.51026	1.78019	1.48693	1.35634
60.6667	108.53	2.67029	1.71661	1.97093	2.52194	1.86351	3.58302	4.93791	4.25974	3.00091	2.91042	2.85401	4.72598	2.41597	1.90735	1.38407	1.41991
61	110.969	2.81864	1.84377	1.90735	2.16166	2.01186	3.71018	4.93791	4.25974	2.87376	3.10115	2.85401	4.55644	2.41597	1.73781	1.46884	1.39872
61.3333	113.408	2.6385	1.87556	2.10868	2.21464	1.90471	3.76683	4.9803	4.2847	2.83983	3.22302	2.71095	4.64062	2.49015	1.79079	1.33699	1.33514
61.6667	110.969	2.69148	1.92854	1.99212	2.3524	2.05425	3.49825	5.02268	4.21736	2.93734	3.07996	2.74805	4.64121	2.31001	1.82258	1.61719	1.35634
62	117.066	2.56432	1.94973	2.01331	2.28882	1.82113	3.79495	4.89553	4.30213	3.00091	2.9528	2.83282	4.62002	2.28882	1.69542	1.5748	1.33514
62.3333	112.189	2.52676	2.0345	2.01394	2.2235	2.06492	3.58511	4.79641	4.44019	2.92232	3.09633	2.73771	4.75033	2.39291	1.92703	1.43701	1.25037

## Sheet: Myofibril 6
		Sarcomere Length (µm)
Time (s)	Force (nN)	1	2	3	4	5	6	7	8	9	10	11	12	13	14
0	30.7719	3.2213	3.28488	3.20011	3.39084	3.24249	3.15772	3.11533	3.33689	3.30607	3.15772	3.17891	3.00937	3.11533	2.77625
0.333333	30.7719	3.24249	3.39084	3.13653	3.34846	3.26368	3.17891	3.05176	3.40323	3.28488	3.11533	3.11533	3.11533	3.17891	2.56432
0.666667	27.9744	3.24249	3.32726	3.17891	3.43323	3.17891	3.11533	3.07295	3.32907	3.30607	3.13653	3.13653	3.03056	3.09414	2.83983
1	53.1514	3.20011	3.34846	3.13653	3.43323	3.09414	3.07295	2.86102	3.48426	3.2213	3.00937	3.07295	3.11533	2.79744	2.75506
1.33333	78.3284	3.20011	3.36965	3.00937	3.518	3.00937	2.88221	2.73387	3.58307	3.15772	2.75506	2.90341	3.11533	2.58552	2.81864
1.66667	89.5182	2.96699	3.53919	3.03056	3.66635	2.83983	2.73387	2.52194	3.93584	2.90341	2.52194	2.9246	2.64909	2.69148	2.81864
2	100.708	2.58552	3.96305	2.9246	3.70873	2.86102	2.58552	2.45836	3.9078	2.86102	2.39478	2.67029	2.58552	2.69148	3.2213
2.33333	111.898	2.41597	3.89947	2.98818	3.518	2.9246	2.50075	2.3312	4.19731	2.56432	2.43717	2.54313	2.45836	2.73387	3.36965
2.66667	111.898	2.43717	3.68754	2.90341	3.77231	2.73387	2.3312	2.22524	4.27731	2.6279	2.20405	2.77625	2.3312	2.47955	3.56038
3	123.088	2.60671	3.56038	2.77625	3.62396	2.79744	2.39478	2.18285	4.2903	2.45836	2.3524	2.6279	2.3312	2.54313	3.4968
3.33333	117.493	2.79744	3.518	2.83983	3.45442	3.11533	2.14047	2.11928	4.38019	2.52194	2.09808	2.90341	2.37359	2.43717	3.45442
3.66667	123.088	2.64909	3.518	2.73387	3.53919	3.00937	2.14047	2.07689	4.37096	2.39478	2.18285	2.9246	2.16166	2.54313	3.56038
4	123.088	2.60671	3.53919	2.64909	3.60277	2.98818	2.16166	1.97093	4.56719	2.18285	2.24643	2.81864	2.31001	2.54313	3.56038
4.33333	120.29	2.41597	3.8147	2.60671	3.64515	2.86102	2.0557	2.07689	4.63416	2.11928	2.16166	2.88221	2.22524	2.69148	3.39084
4.66667	125.885	2.62351	3.45406	2.64702	3.57878	2.96467	1.99056	2.05486	4.29877	2.49879	2.07527	2.81643	2.24986	2.85919	3.2132
5	123.088	2.54313	3.66635	2.6279	3.47561	3.05176	2.07689	1.99212	4.36356	2.37359	2.14047	2.77625	2.28882	2.81864	3.15772
5.33333	125.885	2.45836	3.62396	2.67029	3.4968	3.07295	2.07689	1.94973	4.44833	2.26762	2.14047	2.77625	2.26762	2.73387	3.41203
5.66667	123.088	2.56432	3.62396	2.60671	3.36965	3.17891	1.92854	2.0345	4.61787	2.22524	1.99212	2.75506	2.31001	2.86102	3.30607
6	125.885	2.50075	3.72992	2.58552	3.34846	3.20011	2.09808	1.80138	4.32117	2.41597	2.07689	2.88221	2.01331	2.88221	3.75112
6.33333	125.885	2.64909	3.68754	2.52194	3.2213	3.24249	2.07689	1.86496	4.36356	2.39478	2.07689	2.73387	2.3312	2.67029	3.83589
6.66667	131.48	2.54313	3.75112	2.45836	3.4968	3.2213	1.94973	1.86496	4.44833	2.37359	2.09808	2.6279	2.31001	2.83983	3.62396
7	123.088	2.50075	3.70873	2.58552	3.28488	3.26368	2.07689	1.86496	4.36356	2.3524	2.0557	2.67029	2.09808	2.3524	4.28094
7.33333	131.48	2.58552	3.56038	2.56432	3.58158	3.15772	1.97093	1.90735	4.38475	2.37359	2.0345	2.77625	2.37359	2.50075	3.94185
7.66667	109.1	2.47955	3.72992	2.45836	3.36965	3.24249	1.92854	1.99212	4.34236	2.43717	1.94973	2.73387	2.31001	2.3312	4.17497
8	120.29	2.73387	3.60277	2.50075	3.36965	3.34846	1.86496	1.84377	4.36356	2.37359	1.99212	2.88221	2.20405	2.6279	3.92066
8.33333	128.682	2.71267	3.58158	2.37359	3.58158	3.24249	1.73781	1.90735	4.32117	2.43717	2.09808	2.41597	2.24643	2.37359	4.49286
8.66667	125.885	2.88221	3.43323	2.50075	3.32726	3.30607	1.84377	1.88616	4.40594	2.43717	2.07689	2.58552	2.11928	2.24643	4.53525
9	125.885	2.69148	3.4968	2.43717	3.4968	3.20011	1.99212	1.80138	4.06686	2.75506	1.99212	2.71267	2.07689	2.14047	4.66241
9.33333	125.885	2.71267	3.56038	2.47955	3.43323	3.30607	1.90735	1.86496	3.96089	2.79744	2.0345	2.60671	2.01331	2.28882	4.66241
9.66667	120.29	2.81864	3.4968	2.39478	3.58158	3.13653	2.0345	1.71661	3.81254	2.94579	2.11928	2.6279	2.0557	2.22524	4.53525
10	125.885	2.81864	3.53919	2.39478	3.36965	3.36965	1.86496	1.86496	4.38475	2.31001	2.0557	2.50075	2.20405	2.22524	4.6836
10.3333	120.245	2.86102	3.47561	2.39478	3.4968	3.32726	1.84377	1.82258	3.81254	2.88221	2.01331	2.56432	2.18285	2.28882	4.72598
10.6667	125.885	2.86102	3.43323	2.37359	3.2213	3.47561	1.82258	1.94973	3.83374	2.88221	1.94973	2.69148	2.14047	2.3524	4.47167
11	123.088	2.86102	3.39084	2.3312	3.518	3.24249	1.80138	1.94973	4.08805	2.64909	1.80138	2.79744	1.88616	2.37359	4.64121
11.3333	123.088	2.81864	3.47561	2.3524	3.53919	3.26368	1.90735	1.759	4.02447	2.79744	1.63184	2.71267	2.22524	2.26762	5.00149
11.6667	125.885	2.71267	3.60277	2.31001	3.43323	3.36965	1.88616	1.759	3.6938	3.13653	1.82258	2.67029	2.20405	2.26762	5.08626
12	123.088	2.67029	3.64515	2.39478	3.518	3.17891	1.80138	1.97093	4.1867	2.6279	1.56826	2.90341	2.09808	2.41597	5.08626
12.3333	120.29	2.81864	3.4968	2.3312	3.62396	3.17891	2.0557	1.71661	3.75436	2.98818	1.82258	2.67029	2.24643	2.20405	5.02268
12.6667	109.1	2.83983	3.45442	2.3312	3.64515	3.24249	1.80138	1.759	3.80698	3.15772	1.61065	2.83983	2.18285	2.14047	5.12865
13	109.1	2.77625	3.4968	2.41597	3.53919	3.2213	1.82258	1.759	4.21577	2.77625	1.759	2.75506	1.99212	2.28882	5.08626
13.3333	106.303	2.88221	3.56038	2.24643	3.66635	3.20011	1.88616	1.71661	3.89242	2.94579	1.78019	2.54313	2.54313	2.0557	4.9591
13.6667	103.505	2.69148	3.56038	2.3524	3.39084	3.47561	1.88616	1.759	3.81653	2.96699	1.73781	2.69148	2.37359	2.09808	4.93791
14	103.505	2.83983	3.68754	2.31001	3.58158	3.30607	1.84377	1.71661	3.85584	3.05176	1.69542	2.64909	2.43717	2.07689	5.04388
14.3333	103.505	2.83983	3.58158	2.28882	3.53919	3.28488	1.97093	1.58946	3.88934	3.00937	1.63184	2.43717	2.54313	2.18285	4.89553
14.6667	103.505	2.86102	3.39084	2.47955	3.39084	3.20011	1.97093	1.84377	3.86984	2.67029	2.37359	2.58552	2.0557	2.09808	5.06507
15	106.303	2.6279	3.518	2.45836	3.41203	3.36965	1.94973	1.69542	3.74165	3.11533	1.86496	2.56432	2.60671	1.97093	4.53525
15.3333	97.9105	2.86102	3.66635	2.16166	3.518	3.34846	1.759	1.73781	3.90576	3.09414	1.78019	2.81864	2.31001	1.88616	4.83195
15.6667	97.9105	3.00937	2.96699	2.75506	3.62396	3.20011	1.80138	1.82258	3.68564	3.13653	1.99212	2.6279	2.37359	1.97093	4.91672
16	81.1259	2.86102	3.64515	2.11928	3.56038	3.24249	1.86496	1.80138	3.61041	3.20011	1.80138	2.77625	2.45836	2.01331	4.64121
16.3333	83.9233	2.83983	3.56038	2.24643	3.53919	3.20011	1.86496	1.69542	3.80011	3.17891	1.78019	2.69148	2.41597	2.0557	4.6836
16.6667	81.1259	2.81864	3.58158	2.20405	3.62396	3.13653	1.92854	1.65303	3.69142	3.24249	1.78019	2.73387	2.52194	1.99212	4.51406
17	83.9233	2.58552	3.45442	2.37359	3.56038	3.39084	1.759	1.65303	3.82884	3.2213	1.759	2.69148	2.45836	1.94973	4.66241
17.3333	86.7208	3.11533	3.47561	2.22524	3.64515	3.24249	1.67423	1.759	3.75568	3.20011	1.82258	2.71267	2.47955	2.01331	4.59883
17.6667	86.7208	2.96699	3.41203	2.31001	3.62396	3.17891	1.80138	1.759	3.79876	3.05176	1.84377	2.75506	2.22524	2.11928	4.78956
18	89.5182	2.9246	3.17891	2.43717	3.70873	3.15772	1.82258	1.80138	3.80937	2.98818	1.84377	2.54313	2.54313	1.99212	4.70479
18.3333	86.7208	2.67029	3.56038	2.41597	3.60277	3.32726	1.71661	1.80138	3.60906	3.17891	2.0557	2.47955	2.52194	1.94973	4.70479
18.6667	83.9233	3.24249	3.30607	2.14047	3.68754	3.28488	1.61065	1.86496	3.72287	3.2213	1.67423	2.75506	2.3312	2.20405	4.47167
19	81.1259	2.77625	3.39084	2.45836	3.70873	3.20011	1.65303	1.80138	3.91841	3.05176	1.86496	2.54313	2.39478	2.16166	4.53525
19.3333	47.5565	2.9246	3.518	1.97093	3.41203	3.32726	1.78019	1.63184	3.7694	2.98818	1.65303	2.64909	2.47955	1.90735	4.62002
19.6667	13.9872	2.58552	3.43323	1.90735	3.28488	3.13653	1.65303	1.52588	3.64224	2.64909	1.82258	2.20405	2.0557	2.37359	3.94185
20	2.79744	2.73387	3.00937	1.69542	3.36965	2.73719	1.759	1.27157	3.53919	2.73387	1.69542	1.94973	1.94973	1.82258	3.75112
20.3333	5.59489	2.39478	2.47955	2.07689	3.34846	2.50075	1.63184	1.27157	3.6628	1.90735	2.0557	1.759	1.90735	1.71661	3.53919
20.6667	16.7847	2.20405	2.3524	1.92854	3.56038	2.44095	1.80138	1.25037	3.47561	2.31001	1.58946	1.48349	2.26762	1.56826	3.58158
21	13.9872	2.37359	2.37359	1.73781	3.64515	2.3312	1.48349	1.41991	3.80476	1.97093	1.61065	1.71661	1.88616	1.82258	3.62396
21.3333	16.7847	2.14047	2.52194	1.86496	3.60277	2.39478	1.56826	1.33272	3.75112	2.16166	1.48349	1.78019	1.94973	1.67423	3.70873
21.6667	22.3795	2.3524	2.22524	1.97093	3.518	2.26762	1.58946	1.44111	3.75112	2.16166	1.54707	1.5952	1.63184	2.20405	3.41203
22	27.9744	2.28882	2.26762	2.01331	3.53919	2.3524	1.65303	1.4623	3.86691	1.71661	1.71661	1.73781	1.80138	1.86496	3.4968
22.3333	25.177	2.24643	2.41597	1.88616	3.62396	2.20405	1.759	1.39872	3.83614	1.82258	1.65303	1.73781	1.69542	2.07689	3.45442
22.6667	25.177	2.3524	2.37359	1.71661	3.8147	2.09808	1.61065	1.50469	3.75818	1.63184	1.71661	1.82258	1.52588	2.26762	3.41203
23	25.177	2.3312	2.3312	1.78019	3.68754	2.37359	1.25037	1.63184	4.08772	1.90735	1.56826	1.48349	1.56826	2.0557	3.62396
23.3333	30.7719	2.31001	2.47955	1.56826	3.85708	2.14047	1.48349	1.50469	3.96024	1.82258	1.52588	1.65303	1.78019	2.0345	3.36965
23.6667	27.9744	2.28882	2.28882	1.71661	3.77231	2.11928	1.63184	1.52588	4.06997	1.67423	1.61065	1.71661	1.63184	2.09808	3.41203
24	25.177	2.22524	2.45836	1.90735	3.64515	2.18285	1.61065	1.67423	3.84712	1.86496	1.71661	1.54707	1.82258	1.759	3.4968
24.3333	25.177	2.16166	2.54313	1.759	3.77231	2.09808	1.54707	1.69542	4.13019	1.67423	1.58946	1.80138	1.82258	1.61065	3.75112
24.6667	25.177	2.20405	2.94579	1.52588	3.70873	2.09808	1.58946	1.48349	3.8376	1.84377	1.71661	1.63184	1.78019	1.90735	3.72992
25	41.9617	2.3524	2.28882	1.56826	4.0902	1.61065	1.48349	1.90735	3.90828	1.82258	1.759	1.56826	1.20799	2.45836	3.89947
25.3333	33.5693	2.67029	2.3312	1.63184	3.8147	1.92854	1.50469	1.82258	3.94006	1.63184	1.67423	1.73781	1.48349	2.18285	3.7935
25.6667	50.354	2.47955	2.24643	1.69542	3.85708	1.92854	1.4623	1.82258	3.75447	1.82258	1.71661	1.58946	1.4623	2.28882	3.85708
26	47.5565	2.54313	2.54313	1.39872	3.96305	2.01331	1.35634	1.61065	3.94656	1.71661	1.78019	1.54707	1.35634	2.37359	3.77231
26.3333	47.5565	2.3524	2.3524	1.4623	4.11139	1.97093	1.50469	1.4623	3.8837	1.69542	1.84377	1.56826	1.41991	2.39478	3.94185
26.6667	47.5565	2.41597	2.43717	1.65303	3.7935	2.31001	1.41991	1.61065	3.88301	1.759	1.67423	1.61065	1.52588	2.18285	3.72992
27	50.354	2.39478	2.31001	1.73781	3.85708	2.01331	1.41991	1.759	3.92094	1.71661	1.80138	1.54707	1.37753	2.24643	3.8147
27.3333	53.1514	2.43717	2.20405	1.71661	4.06901	2.20405	1.67423	1.20799	4.06417	1.61065	1.37753	1.92854	1.52588	2.31001	3.83589
27.6667	50.354	2.3312	2.26762	1.80138	3.77231	2.16166	1.56826	1.4623	4.17936	1.56826	1.759	1.63184	1.41991	2.24643	3.85708
28	50.354	2.43717	2.20405	1.71661	4.04782	1.99212	1.44111	1.71661	4.11199	1.65303	1.4623	1.80138	1.52588	2.16166	3.66635
28.3333	50.354	2.28882	2.39478	1.54707	3.92066	2.18285	1.69542	1.41991	3.8833	1.88616	1.54707	1.67423	1.50469	2.20405	3.64515
28.6667	47.5565	2.37359	2.24643	1.67423	4.0902	2.11928	1.41991	1.54707	4.09626	1.759	1.63184	1.50469	1.61065	2.20405	3.56038
29	47.5565	2.37359	2.3312	1.56826	3.98424	2.0345	1.4623	1.58946	3.90351	1.78019	1.67423	1.58946	1.48349	2.22524	3.72992
29.3333	50.354	2.24643	2.37359	1.58946	4.02662	2.0557	1.50469	1.4623	4.26379	1.56826	1.759	1.52588	1.61065	2.09808	3.62396
29.6667	47.5565	2.18285	2.45836	1.58946	3.77231	2.28882	1.39872	1.61065	4.17588	1.78019	1.50469	1.56826	1.4623	2.3312	3.62396
30	47.5565	2.47955	2.26762	1.58946	4.23855	1.86496	1.35634	1.69542	4.22649	1.35634	1.88616	1.63184	1.54707	2.11928	3.53919
30.3333	47.5565	2.3312	2.26762	1.69542	3.72992	2.14047	1.65303	1.54707	4.02486	1.88616	1.54707	1.61065	1.56826	2.07689	3.68754
30.6667	47.5565	2.3524	2.39478	1.63184	3.87827	2.24643	1.48349	1.63184	4.2149	1.65303	1.65303	1.52588	1.65303	2.14047	3.75112
31	58.7463	2.50075	2.14047	1.73781	3.7935	2.31001	1.48349	1.73781	4.01629	1.71661	1.4623	1.90735	1.48349	2.3524	3.70873
31.3333	58.7463	2.60671	2.28882	1.61065	4.00543	2.09808	1.61065	1.58946	4.16907	1.63184	1.759	1.71661	1.50469	2.24643	3.75112
31.6667	67.1386	2.58552	2.3524	1.65303	3.77231	2.3524	1.58946	1.48349	4.48115	1.54707	1.71661	1.67423	1.54707	2.3312	3.70873
32	72.7335	2.60671	2.31001	1.71661	4.00543	2.18285	1.67423	1.54707	4.45067	1.4623	1.67423	1.92854	1.54707	2.3524	3.68754
32.3333	72.7335	2.50075	2.3312	1.73781	3.89947	2.22524	1.78019	1.48349	4.39224	1.63184	1.759	1.71661	1.52588	2.41597	3.72992
32.6667	78.3284	2.52194	2.47955	1.67423	4.11139	2.24643	1.58946	1.52588	4.49547	1.67423	1.80138	1.58946	1.67423	2.37359	3.89947
33	83.9233	2.56432	2.56432	1.759	3.92066	2.47955	1.52588	1.52588	4.52863	1.78019	1.86496	1.65303	1.65303	2.31001	4.00543
33.3333	89.5182	2.73387	2.56432	1.73781	4.15378	2.28882	1.56826	1.65303	4.3102	1.80138	1.71661	1.88616	1.67423	2.22524	4.02662
33.6667	95.1131	2.73387	2.58552	1.71661	4.17497	2.37359	1.61065	1.48349	4.39327	2.0345	1.78019	1.65303	1.71661	2.45836	3.96305
34	95.1131	2.9246	2.52194	1.82258	4.15378	2.3524	1.65303	1.54707	4.53237	1.84377	1.86496	1.65303	1.73781	2.43717	4.04782
34.3333	103.505	2.90341	2.71267	1.71661	3.89947	2.60671	1.71661	1.58946	4.46744	1.90735	1.92854	1.67423	1.65303	2.54313	4.00543
34.6667	106.303	3.11533	2.45836	1.97093	4.02662	2.43717	1.67423	1.65303	4.55491	1.82258	1.82258	1.73781	1.78019	2.50075	4.11139
35	117.493	2.6279	2.9246	1.80138	3.98424	2.64909	1.73781	1.56826	4.41065	2.09808	1.63184	1.88616	1.67423	2.56432	4.28094
35.3333	117.493	2.88221	2.67029	1.80138	3.87827	2.79744	1.86496	1.52588	4.74289	1.71661	1.82258	1.92854	1.65303	2.60671	4.19617
35.6667	128.682	2.75506	2.79744	1.80138	3.96305	2.81864	1.63184	1.65303	4.57271	1.99212	1.92854	1.73781	1.73781	2.39478	4.42929
36	128.682	2.90341	2.75506	1.97093	4.00543	2.73387	1.67423	1.71661	4.72721	1.86496	1.69542	1.97093	1.84377	2.56432	4.36571
36.3333	137.075	2.94579	2.79744	1.97093	3.92066	2.9246	1.759	1.61065	4.78909	1.94973	1.82258	1.82258	1.73781	2.71267	4.34451
36.6667	139.872	2.81864	3.00937	1.84377	4.02662	2.90341	1.759	1.759	4.66018	1.99212	1.759	2.0557	1.82258	2.58552	4.36571
37	148.265	2.88221	3.2213	1.759	4.06901	2.90341	1.759	1.69542	4.77604	2.07689	1.86496	1.88616	1.80138	2.73387	4.45048
37.3333	151.062	2.52194	3.36965	1.90735	4.11139	2.96699	1.80138	1.63184	4.828	1.97093	1.97093	1.84377	1.86496	2.88221	4.36571
37.6667	153.859	2.69148	3.24249	1.90735	4.17497	2.88221	1.88616	1.58946	4.83519	2.11928	1.82258	2.0345	1.78019	2.94579	4.55644
38	159.454	2.88221	3.09414	2.01331	4.0902	2.94579	1.97093	1.69542	4.72339	2.14047	1.90735	2.0557	1.73781	3.00937	4.59883
38.3333	162.252	2.96699	3.00937	1.99212	4.06901	3.09414	1.94973	1.67423	4.87792	2.20405	2.09808	1.80138	1.759	2.96699	4.78956
38.6667	173.442	3.15772	3.03056	2.16166	4.02662	3.24249	1.88616	1.78019	4.76408	2.31001	1.88616	1.90735	1.90735	3.11533	4.6836
39	173.442	2.94579	3.39084	1.90735	4.21736	3.09414	1.99212	1.71661	4.88508	2.3524	1.84377	2.01331	1.94973	3.05176	4.78956
39.3333	173.442	3.34846	3.09414	1.99212	4.3869	2.96699	2.11928	1.63184	5.0372	2.28882	1.78019	2.18285	1.94973	3.07295	4.76837
39.6667	176.239	2.9246	3.47561	2.0345	4.25974	3.26368	1.90735	1.80138	4.92781	2.47955	1.73781	2.09808	2.0557	3.05176	5.08626
40	184.631	3.26368	3.17891	1.99212	4.42929	3.15772	1.90735	1.78019	4.76471	2.64909	1.84377	2.16166	2.01331	3.24249	4.91672
40.3333	187.429	3.20011	3.34846	2.07689	4.59883	2.94579	1.97093	1.84377	5.00706	2.50075	1.759	2.24643	2.0557	3.17891	4.9591
40.6667	181.834	3.2213	3.28488	2.14047	4.36844	3.15499	1.99212	1.82258	5.14207	2.45836	1.80138	2.20405	1.97093	3.24249	5.00149
41	173.442	3.30607	3.26368	2.11928	4.28094	3.28488	1.92854	1.84377	5.17488	2.41597	1.80138	2.28882	1.97093	3.24249	4.87433
41.3333	176.239	3.20011	3.39084	2.14047	4.40809	3.07295	2.14047	1.80138	5.08367	2.3524	1.94973	2.16166	2.39478	2.88221	4.9803
41.6667	173.442	3.32726	3.28488	2.14047	4.51406	3.07295	1.90735	1.78019	5.13321	2.43717	1.92854	2.16166	2.18285	3.13653	4.9591
42	173.442	3.36965	3.13653	2.18285	4.3869	3.2213	2.01331	1.759	5.25764	2.31001	1.80138	2.24643	2.37359	2.94579	5.00149
42.3333	176.239	3.32726	3.20011	2.0345	4.21736	3.26368	1.99212	1.90735	4.96229	2.56432	1.90735	2.22524	2.0557	3.13653	4.91672
42.6667	176.239	2.94579	3.45442	2.11928	4.42929	3.13653	2.0345	1.759	5.1783	2.52194	1.65303	2.28882	2.11928	3.30607	4.78956
43	173.442	3.47561	3.09414	2.07689	4.17497	3.43323	1.92854	1.84377	5.18958	2.45836	1.73781	2.22524	2.18285	3.15772	4.83195
43.3333	173.442	3.56038	3.05176	2.16166	4.76837	2.83983	2.11928	1.67423	5.16257	2.3524	1.88616	2.26762	2.0345	3.24249	4.70479
43.6667	170.644	3.34846	3.13653	2.18285	4.30213	3.28488	2.0345	1.78019	5.18716	2.41597	1.82258	2.24643	1.99212	3.24249	5.04388
44	176.239	3.45442	3.36965	2.11928	4.49286	3.11533	1.88616	1.92854	5.19331	2.3524	1.88616	2.20405	2.43717	2.94579	4.76837
44.3333	173.442	3.28488	3.34846	2.09808	4.0902	3.53919	1.97093	1.73781	5.05218	2.60671	1.97093	2.07689	2.18285	3.20011	4.89553
44.6667	176.239	2.90341	3.47561	2.26762	4.3869	3.11533	1.92854	1.84377	5.00784	2.73387	1.759	2.18285	2.31001	3.11533	4.6836
45	162.252	2.88221	3.62396	2.14047	4.30213	3.20011	2.09808	1.759	5.09388	2.56432	1.88616	2.14047	2.3524	2.94579	4.91672
45.3333	165.049	3.28488	3.11533	2.22524	4.40809	3.09414	1.94973	1.90735	5.19984	2.37359	1.86496	2.20405	2.52194	2.81864	4.9803
45.6667	165.049	2.96699	3.34846	2.22524	4.28094	3.28488	2.01331	1.88616	4.79718	2.73387	1.82258	2.28882	2.47955	2.75506	4.89553
46	167.847	2.81864	3.66635	2.18285	4.19617	3.30607	1.94973	1.92854	4.81837	2.79744	1.759	2.16166	2.50075	2.94579	4.87433
46.3333	167.847	2.88221	3.56038	2.18285	4.04782	3.4968	1.92854	2.01331	4.71241	2.77625	1.71661	2.3312	2.45836	2.9246	4.83195
46.6667	162.252	2.83983	3.70873	2.18285	4.15378	3.518	1.82258	1.90735	4.67002	2.90341	1.90735	2.14047	2.45836	2.90341	4.83195
47	165.049	2.75506	3.83589	2.09808	4.21736	3.26368	2.01331	1.82258	4.64342	2.88221	1.86496	2.3312	2.39478	2.79744	4.87433
47.3333	165.049	2.88221	3.70873	2.14047	4.21736	3.11533	2.22524	1.78019	4.49507	3.11533	1.82258	2.22524	2.37359	2.90341	4.87433
47.6667	162.252	2.6279	3.8147	2.07689	4.45048	3.17891	1.94973	1.88616	4.47388	3.09414	1.80138	2.22524	2.47955	2.73387	4.9803
48	165.049	2.94579	3.56038	2.07689	4.19617	3.39084	1.94973	1.92854	4.68581	2.77625	1.80138	2.24643	2.39478	2.9246	4.9591
48.3333	162.252	2.88221	3.64515	2.0557	4.17497	3.518	1.92854	1.759	4.72819	2.94579	1.73781	2.18285	2.24643	3.09414	4.9803
48.6667	165.049	2.9246	3.56038	2.18285	3.89947	3.64515	1.99212	1.86496	4.64342	3.00937	1.67423	2.14047	2.58552	2.94579	4.81076
49	165.049	3.20011	3.43323	2.16166	4.23855	3.34846	1.90735	1.92854	4.68581	2.88221	1.88616	2.0557	2.43717	2.94579	4.81076
49.3333	162.252	2.67029	3.58158	2.14047	4.0902	3.47561	1.90735	1.84377	4.62223	2.98818	1.80138	2.26762	2.26762	2.98818	4.93791
49.6667	165.049	3.17891	3.34846	2.09808	3.96305	3.53919	1.94973	1.88616	4.64342	3.03056	1.82258	2.11928	2.22524	3.15772	5.10745
50	162.252	2.98818	3.58158	2.0345	3.8147	3.8147	1.88616	1.82258	4.74938	2.86102	1.82258	2.22524	2.26762	2.98818	4.9591
50.3333	165.049	3.00937	3.36965	2.18285	4.02662	3.41203	1.99212	1.92854	4.77058	2.86102	1.69542	2.22524	2.50075	2.9246	4.89553
50.6667	162.252	3.03056	3.45442	2.18285	3.7935	3.66635	1.92854	1.94973	4.60104	2.98818	1.80138	2.14047	2.28882	3.13653	4.78956
51	165.049	2.98818	3.56038	1.99212	3.8147	3.77231	1.84377	1.99212	4.81296	2.69148	1.78019	2.22524	2.43717	3.00937	4.74718
51.3333	165.049	3.20011	3.32726	2.22524	3.94185	3.58158	2.01331	1.759	4.74938	2.90341	1.63184	2.37359	2.50075	2.73387	5.12865
51.6667	165.049	3.03056	3.32726	2.07689	3.87827	3.60277	2.0557	1.80138	4.81296	2.75506	1.71661	2.41597	2.3312	2.90341	4.81076

## Sheet: Myofibril 7
		Sarcomere Length (µm)
Time (s)	Force (nN)	1	2	3	4	5
0	13.9872	3.03472	2.98804	3.02732	3.05807	2.94135
0.333333	16.7847	3.05807	3.01635	2.89466	3.1281	3.05807
0.666667	5.59489	2.98804	3.08141	2.98804	2.96519	3.01138
1	5.59489	3.08141	2.98022	2.98804	3.05807	3.03472
1.33333	19.5821	3.03472	2.96469	3.04017	2.98804	3.03472
1.66667	19.5821	3.10476	2.94016	3.03472	3.01138	3.03472
2	22.3795	3.10476	3.03472	2.98804	3.01357	3.05807
2.33333	27.9744	3.10476	2.99909	3.05807	2.98804	2.98804
2.66667	50.354	3.15144	2.96469	2.98804	2.97568	3.01138
3	64.3412	3.22148	2.96469	2.89466	2.85477	2.98804
3.33333	69.9361	3.38488	2.85727	2.918	2.7546	2.96469
3.66667	72.7335	3.3382	2.89466	2.89466	2.7147	2.84797
4	75.531	3.5016	2.918	2.80128	2.61889	2.94135
4.33333	72.7335	3.54829	2.88873	2.80128	2.68456	2.918
4.66667	72.7335	3.57164	2.918	2.80128	2.70191	2.918
5	72.7335	3.66501	2.96469	2.69177	2.68456	2.918
5.33333	69.9361	3.68836	2.89466	2.80128	2.53032	3.03472
5.66667	67.1386	3.61833	2.9457	2.80128	2.59119	3.08141
6	72.7335	3.7117	2.96469	2.66122	2.54432	3.15144
6.33333	69.9361	3.7117	2.90132	2.77794	2.5445	3.01138
6.66667	75.531	3.75839	2.918	2.73125	2.54229	3.03472
7	72.7335	3.78173	2.87134	2.73125	2.59119	3.01138
7.33333	72.7335	3.82842	2.89466	2.67864	2.59119	3.05807
7.66667	69.9361	3.85177	2.90788	2.73125	2.52116	3.05807
8	69.9361	3.89845	2.918	2.70791	2.48546	3.1281
8.33333	67.1386	3.9218	2.94135	2.68456	2.45331	3.05807
8.66667	69.9361	3.96849	2.77587	2.80128	2.47447	3.03472
9	72.7335	3.89845	2.84797	2.70791	2.52138	3.17479
9.33333	67.1386	3.94514	2.86525	2.68456	2.47447	3.17479
9.66667	69.9361	3.96849	2.80128	2.7546	2.44289	3.19813
10	81.1259	3.99183	2.84797	2.70875	2.45112	3.17479
10.3333	75.531	3.87511	3.03472	2.55861	2.49781	3.17479
10.6667	72.7335	3.96849	2.73406	2.7546	2.45112	3.24482
11	72.7335	4.01517	2.89466	2.57687	2.52116	3.24482
11.3333	69.9361	4.03852	2.87132	2.72188	2.42778	3.15144
11.6667	72.7335	4.01517	2.84797	2.66122	2.48201	3.15144
12	72.7335	3.99183	2.89781	2.66122	2.40444	3.3382
12.3333	61.5438	4.13189	2.76599	2.68456	2.47447	3.15144
12.6667	55.9489	4.06186	2.77794	2.74887	2.40444	3.24482
13	53.1514	4.06186	2.75781	2.73125	2.35775	3.10476
13.3333	47.5565	4.10855	2.77794	2.74048	2.3344	3.03472
13.6667	44.7591	4.10855	2.834	2.63788	2.40444	3.3382
14	55.9489	4.06186	2.89466	2.59119	2.40947	3.22148
14.3333	53.1514	4.01517	2.91655	2.5445	2.5445	3.24482
14.6667	58.7463	4.10855	2.77794	2.73125	2.43052	3.17479
15	61.5438	4.18786	2.77625	2.73387	2.41597	3.15772
15.3333	58.7463	4.13259	2.69148	2.88221	2.31001	3.2213
15.6667	58.7463	4.0902	2.88221	2.69148	2.3312	3.24249
16	58.7463	4.0902	2.88221	2.73387	2.45836	3.24249
16.3333	58.7463	4.13259	2.75506	2.6279	2.52194	3.13653
16.6667	58.7463	4.19617	2.77625	2.67029	2.45836	3.17891
17	55.9489	4.11139	2.83983	2.75506	2.39478	3.28488
17.3333	61.5438	4.11139	2.86102	2.64909	2.41597	3.24249
17.6667	55.9489	4.23855	2.73387	2.69148	2.39478	3.32726
18	61.5438	4.15378	2.64909	2.81864	2.39478	3.28488
18.3333	55.9489	4.30213	2.69148	2.64909	2.39478	3.26368
18.6667	61.5438	4.17497	2.77625	2.6279	2.39478	3.34846
19	58.7463	4.28094	2.73387	2.67029	2.37359	3.28488
19.3333	61.5438	4.15378	2.81864	2.64909	2.43717	3.26368
19.6667	58.7463	4.22527	2.80128	2.59764	2.42778	3.29151
20	36.3668	4.17265	2.68456	2.61453	2.35775	3.3382
20.3333	11.1898	3.99183	2.45657	2.40444	2.31106	2.918
20.6667	5.59489	3.75839	2.31106	2.10308	2.12431	2.47447
21	2.79744	3.56658	2.171	1.9609	1.91421	2.26437
21.3333	11.1898	3.7117	2.03093	1.93755	1.85259	2.24103
21.6667	19.5821	3.59498	2.04347	1.91421	1.91421	2.14765
22	25.177	3.59498	2.171	1.89087	1.84418	2.08617
22.3333	25.177	3.5016	2.02452	2.00759	1.79749	2.14765
22.6667	25.177	3.43157	2.10096	1.77415	1.8375	2.12431
23	22.3795	3.59498	1.93755	1.9609	1.77415	2.07762
23.3333	33.5693	3.61833	1.93755	1.82083	1.89087	2.10096
23.6667	30.7719	3.47826	1.91421	1.82083	1.82083	2.19434
24	33.5693	3.59498	1.89087	2.07762	1.72746	2.19434
24.3333	19.5821	3.82842	1.82083	1.89087	1.77415	2.19434
24.6667	30.7719	3.80508	1.93755	1.86752	1.79749	2.12431
25	41.9617	3.66501	1.86752	1.86752	1.77415	2.10096
25.3333	47.5565	3.80508	1.9609	1.63408	1.93755	2.21768
25.6667	36.3668	3.85177	2.10096	1.65743	1.84418	2.12431
26	30.7719	3.73505	1.86752	1.84418	1.82083	2.14765
26.3333	25.177	3.87511	1.91421	1.86752	1.72746	2.21768
26.6667	39.1642	4.03852	1.79749	1.72746	1.7508	2.14765
27	39.1642	3.94514	1.93755	1.7508	1.79749	2.12431
27.3333	36.3668	4.08521	1.9609	1.7508	1.86752	2.07762
27.6667	39.1642	3.82842	1.82083	1.89087	1.72746	2.171
28	39.1642	4.06186	1.79749	1.77415	1.86752	2.03093
28.3333	39.1642	3.80508	1.79749	1.84418	1.77415	2.171
28.6667	39.1642	3.66501	1.72746	1.82083	1.82083	2.12431
29	39.1642	3.82842	1.84418	1.79749	1.72746	2.171
29.3333	39.1642	3.9218	1.7508	1.86752	1.86752	2.12431
29.6667	36.3668	4.10855	1.72746	1.89087	1.77415	2.14765
30	50.354	3.87511	1.72746	1.9609	1.77415	2.171
30.3333	47.5565	3.87511	1.77415	1.84418	1.79749	2.14765
30.6667	50.354	3.68836	1.82083	1.93755	1.79749	2.12431
31	47.5565	3.75839	1.89087	2.00759	1.70411	2.21768
31.3333	44.7591	3.95909	1.70411	1.9609	1.84418	2.07762
31.6667	55.9489	3.99183	1.77415	1.93755	1.93755	1.96254
32	61.5438	3.97284	1.93755	1.89087	1.84418	2.14765
32.3333	67.1386	3.59498	1.7508	1.93755	1.81219	2.26437
32.6667	61.5438	3.99183	1.81639	1.98424	1.79749	2.28772
33	72.7335	4.10855	1.82083	1.93755	1.95219	2.26437
33.3333	75.531	4.20193	1.84418	1.93755	2.03093	2.20416
33.6667	72.7335	4.04253	2.05427	1.93755	1.93755	2.3344
34	81.1259	4.01517	2.07762	2.00759	1.95078	2.31106
34.3333	75.531	4.27196	1.98048	1.91421	1.98424	2.3344
34.6667	72.7335	3.96849	1.9609	2.10096	2.05639	2.35775
35	86.7208	3.94514	2.16256	2.00759	2.00759	2.5445
35.3333	86.7208	3.99183	2.03093	2.10096	2.11749	2.49781
35.6667	81.1259	3.75839	2.31345	2.31106	1.93755	2.52116
36	86.7208	3.75839	2.12431	2.26047	1.98424	2.61453
36.3333	78.3284	4.20193	2.09775	2.24103	2.00759	2.68456
36.6667	83.9233	4.24861	2.19434	2.22489	2.19434	2.66122
37	83.9233	4.17858	2.31149	2.21768	2.14765	2.7546
37.3333	83.9233	4.41202	2.26437	2.171	2.18659	2.80128
37.6667	95.1131	4.73884	2.26927	2.24103	2.10096	3.03472
38	92.3156	4.69215	2.24103	2.3344	2.16263	2.918
38.3333	95.1131	4.5054	2.41752	2.28772	2.24103	2.94135
38.6667	97.9105	4.41202	2.49781	2.28772	2.23186	3.05807
39	100.708	4.66881	2.56784	2.3344	2.2198	3.05807
39.3333	103.505	4.78553	2.45112	2.42778	2.23056	3.08141
39.6667	97.9105	4.59877	2.57471	2.49781	2.26437	3.1281
40	103.505	4.78553	2.47447	2.40298	2.35775	3.17479
40.3333	106.303	4.80887	2.60279	2.49781	2.28772	3.22148
40.6667	100.708	4.71549	2.70791	2.44973	2.35775	3.29151
41	109.1	4.80887	2.64515	2.63788	2.38109	3.17479
41.3333	95.1131	4.94893	2.63788	2.52214	2.45112	3.31485
41.6667	95.1131	4.83221	2.56784	2.70902	2.3344	3.38488
42	97.9105	4.73884	2.57708	2.59119	2.49781	3.45492
42.3333	92.3156	4.71549	2.63872	2.63788	2.42778	3.40823
42.6667	97.9105	4.78553	2.70791	2.55686	2.28772	3.52495
43	86.7208	5.04388	2.6279	2.77625	2.37359	3.26368
43.3333	86.7208	4.87433	2.64909	2.58552	2.50075	3.34846
43.6667	86.7208	5.00149	2.67029	2.60671	2.45836	3.24249
44	86.7208	4.91672	2.56432	2.79744	2.37359	3.36965
44.3333	89.5182	4.85314	2.64909	2.73387	2.41597	3.30607
44.6667	86.7208	4.89553	2.60671	2.73387	2.41597	3.32726
45	83.9233	4.85314	2.69148	2.64909	2.43717	3.34846
45.3333	83.9233	4.87433	2.73387	2.71267	2.37359	3.30607
45.6667	83.9233	4.81076	2.67029	2.71267	2.50075	3.32726
46	83.9233	5.04388	2.54313	2.67029	2.3312	3.39084
46.3333	86.7208	4.76837	2.60671	2.75506	2.43717	3.39084
46.6667	86.7208	4.85314	2.73387	2.6279	2.39478	3.43323
47	86.7208	4.81076	2.60671	2.75506	2.39478	3.518
47.3333	86.7208	4.76837	2.67029	2.64909	2.43717	3.45442
47.6667	86.7208	4.76837	2.71267	2.79744	2.31001	3.47561
48	81.1259	4.72598	2.77625	2.52194	2.6279	3.34846
48.3333	86.7208	4.72598	2.75506	2.6279	2.50075	3.47561
48.6667	83.9233	4.78956	2.64909	2.64909	2.37359	3.43323
49	86.7208	4.74718	2.77625	2.56432	2.52194	3.39084
49.3333	83.9233	4.6836	2.71267	2.6279	2.43717	3.53919
49.6667	75.531	5.17103	2.52194	2.67029	2.52194	3.45442
50	81.1259	4.70479	2.75506	2.6279	2.43717	3.60277
50.3333	83.9233	4.85314	2.81864	2.56432	2.45836	3.43323
50.6667	81.1259	4.9591	2.56432	2.67029	2.43717	3.47561
51	81.1259	4.9803	2.69148	2.69148	2.28882	3.60277
51.3333	86.7208	4.91672	2.58552	2.71267	2.50075	3.45442
51.6667	83.9233	4.9591	2.75506	2.56432	2.43717	3.47561
52	89.5182	4.62002	2.71267	2.6279	2.45836	3.4968
52.3333	89.5182	4.91672	2.67029	2.75506	2.47955	3.39084
52.6667	81.1259	4.89553	2.69148	2.6279	2.52194	3.41203
53	86.7208	4.85314	2.58552	2.69148	2.3524	3.62396
53.3333	86.7208	4.72598	2.79744	2.60671	2.45836	3.53919
53.6667	81.1259	4.74718	2.64909	2.79744	2.43717	3.41203
54	86.7208	4.85314	2.67029	2.71267	2.37359	3.53919
54.3333	81.1259	4.74718	2.75506	2.6279	2.45836	3.53919
54.6667	83.9233	4.66241	2.83983	2.64909	2.39478	3.47561
55	83.9233	4.64121	2.75506	2.64909	2.41597	3.47561
55.3333	83.9233	4.74718	2.54313	2.83983	2.28882	3.53919
55.6667	83.9233	4.78956	2.71267	2.6279	2.56432	3.34846
56	75.531	4.93791	2.64909	2.75506	2.37359	3.518
56.3333	75.531	5.04388	2.58552	2.73387	2.3524	3.58158
56.6667	81.1259	4.93791	2.71267	2.64909	2.41597	3.45442

## Sheet: Myofibril 8
		Sarcomere Length (µm)
Time (s)	Force (nN)	1	2	3	4	5	6	7	8
0	22.3795	3.03056	2.98818	3.00937	3.05176	3.03056	2.96699	2.96699	2.90341
0.333333	22.3795	3.00937	2.94579	2.98818	3.05176	3.09414	2.96699	2.98818	2.81864
0.666667	22.3795	2.96699	2.9246	3.00937	2.98818	3.11533	2.94579	2.96699	2.94579
1	33.5693	3.07295	2.86102	2.96699	3.07295	3.05176	3.03056	2.88221	3.00937
1.33333	36.3668	2.98818	2.90341	2.94579	3.07295	3.00937	2.98818	2.96699	2.81864
1.66667	41.9617	2.96699	2.86102	2.9246	2.98818	3.07295	2.9246	2.96699	2.88221
2	53.1514	2.90341	2.88221	2.88221	2.90341	3.13653	2.94579	2.94579	2.73387
2.33333	58.7463	2.79744	2.75506	2.86102	2.9246	3.24249	2.83983	2.9246	2.77625
2.66667	58.7463	2.88221	2.75506	2.79744	2.9246	3.24249	2.86102	2.77625	2.73387
3	67.1386	2.64909	2.73387	2.73387	2.86102	3.26368	2.86102	2.81864	2.77625
3.33333	78.3284	2.86102	2.6279	2.67029	2.94579	3.24249	2.83983	2.77625	2.71267
3.66667	89.5182	2.73387	2.6279	2.67029	2.86102	3.30607	2.90341	2.69148	2.60671
4	89.5182	2.58552	2.50075	2.67029	2.81864	3.30607	2.81864	2.73387	2.60671
4.33333	95.1131	2.6279	2.52194	2.47955	2.81864	3.34846	2.90341	2.73387	2.56432
4.66667	97.9105	2.60671	2.41597	2.50075	2.77625	3.43323	2.86102	2.67029	2.56432
5	103.505	2.47955	2.3312	2.43717	2.77625	3.45442	2.9246	2.54313	2.60671
5.33333	103.505	2.58552	2.31001	2.39478	2.79744	3.41203	2.9246	2.54313	2.73387
5.66667	111.898	2.3312	2.3312	2.37359	2.77625	3.4968	2.94579	2.45836	2.52194
6	111.898	2.3524	2.31001	2.31001	2.73387	3.56038	2.9246	2.50075	2.58552
6.33333	100.708	2.45836	2.20405	2.37359	2.71267	3.60277	2.88221	2.47955	2.43717
6.66667	111.898	2.39478	2.20405	2.31001	2.71267	3.64515	2.90341	2.43717	2.45836
7	111.898	2.26762	2.18285	2.28882	2.73387	3.7935	2.83983	2.43717	2.50075
7.33333	117.493	2.3524	1.97093	2.3312	2.79744	3.7935	2.73387	2.41597	2.47955
7.66667	111.898	2.3524	2.0345	2.22524	2.79744	3.8147	2.81864	2.52194	2.24643
8	125.885	2.14047	2.07689	2.22524	2.77625	3.62396	3.03056	2.43717	2.41597
8.33333	112.304	2.18285	2.01331	2.09808	2.86102	3.85708	2.90341	2.3524	2.50075
8.66667	111.898	1.92854	2.0345	2.22524	2.71267	3.89947	2.90341	2.41597	2.39478
9	114.695	2.22524	1.94973	2.0557	2.86102	3.98424	2.81864	2.3524	2.3524
9.33333	123.088	2.09808	1.90735	2.09808	2.88221	3.75112	2.94579	2.41597	2.50075
9.66667	123.088	2.07689	1.88616	2.16166	2.69148	4.06901	2.90341	2.31001	2.43717
10	125.885	2.07689	1.90735	1.99212	2.90341	4.00543	2.88221	2.20405	2.39478
10.3333	125.885	1.94973	1.88616	2.01331	2.75506	4.30213	2.77625	2.22524	2.37359
10.6667	123.088	1.92854	1.82258	1.99212	2.86102	4.04782	2.96699	2.22524	2.37359
11	123.088	1.99212	1.90735	2.01331	2.64909	4.28094	2.90341	2.09808	2.43717
11.3333	123.088	1.92854	1.82258	2.01331	2.90341	4.23855	2.77625	2.16166	2.37359
11.6667	117.493	2.0345	1.71661	2.0345	2.75506	4.30213	2.88221	2.07689	2.28882
12	128.682	1.88616	1.86496	1.86496	2.67029	4.34451	2.90341	2.18285	2.3312
12.3333	128.682	2.0557	1.80138	1.94973	2.90341	4.13259	2.75506	2.14047	2.71267
12.6667	128.682	2.09808	1.82258	1.80138	2.71267	4.49286	2.83983	2.09808	2.37359
13	128.682	2.01331	1.759	1.84377	2.79744	4.30213	2.9246	2.0557	2.45836
13.3333	128.682	1.97093	1.86496	1.84377	2.58552	4.3869	2.90341	2.16166	2.31001
13.6667	136.182	1.97093	1.84377	1.84377	2.79744	4.34451	2.75506	2.20405	2.18285
14	138.98	1.92854	1.88616	1.82258	2.67029	4.23855	3.13653	2.18285	2.18285
14.3333	133.385	1.78019	1.84377	1.80138	2.94579	4.25974	2.86102	2.0557	2.3524
14.6667	136.182	1.73781	1.759	1.63184	3.07295	4.34451	2.86102	2.0345	2.26762
15	136.182	1.88616	1.71661	1.58946	3.13653	4.28094	2.94579	2.0345	2.31001
15.3333	136.182	1.94973	1.69542	1.71661	2.79744	4.42929	3.09414	2.0345	2.3524
15.6667	138.98	1.97093	1.63184	1.73781	2.77625	4.28094	3.17891	2.01331	2.11928
16	128.682	1.80138	1.52588	2.01331	2.77625	4.42929	2.86102	2.07689	2.07689
16.3333	78.3284	1.67423	1.4623	2.0345	2.58552	4.21736	2.79744	1.88616	2.0345
16.6667	58.7463	1.88616	1.27157	1.78019	2.54313	4.0902	2.56432	1.61065	1.90735
17	58.7463	1.759	1.52588	1.41991	2.54313	3.66635	2.47955	1.58946	1.759
17.3333	69.9361	1.92854	1.69542	1.44111	2.45836	3.94185	2.22524	1.54707	1.78019
17.6667	67.1386	1.63184	1.54707	1.50469	2.52194	4.19617	2.3312	1.50469	1.65303
18	78.3284	1.759	1.80138	1.4623	2.07689	4.19617	2.11928	1.33514	1.90735
18.3333	81.1259	2.0345	1.58946	1.22918	2.24643	4.0902	2.26762	1.39872	1.80138
18.6667	81.1259	1.78019	1.73781	1.39872	2.20405	4.0902	2.09808	1.52588	1.65303
19	81.1259	1.86496	1.41991	1.63184	2.43717	4.19617	2.18285	1.31395	1.65303
19.3333	81.1259	1.52588	1.84377	1.54707	2.20405	4.06901	2.07689	1.52588	1.67423
19.6667	81.1259	1.67423	1.52588	1.48349	2.20405	3.96305	2.14047	1.31395	1.759
20	81.1259	1.71661	1.56826	1.61065	2.3312	3.92066	1.92854	1.52588	1.73781
20.3333	78.3284	1.88616	1.73781	1.56826	1.97093	4.23855	1.82258	1.52588	1.80138
20.6667	81.1259	1.97093	1.73781	1.52588	1.92854	4.06901	2.3312	1.44111	1.58946
21	81.1259	2.0557	1.759	1.52588	2.3312	3.89947	1.94973	1.48349	1.73781
21.3333	81.1259	1.86496	1.48349	1.61065	2.31001	3.87827	1.92854	1.63184	1.71661
21.6667	75.531	1.84377	1.88616	1.54707	2.09808	4.04782	2.14047	1.41991	1.69542
22	69.9361	1.99212	1.88616	1.31395	2.11928	4.11139	1.99212	1.50469	1.71661
22.3333	81.1259	1.88616	1.73781	1.54707	2.16166	4.0902	2.11928	1.56826	1.65303
22.6667	83.9233	1.84377	1.67423	1.50469	2.18285	3.85708	2.16166	1.58946	1.67423
23	72.7335	1.99212	1.48349	1.63184	2.28882	3.89947	2.07689	1.41991	1.67423
23.3333	67.1386	2.18285	1.48349	1.4623	2.3524	4.02662	2.16166	1.41991	1.56826
23.6667	67.1386	1.97093	1.44111	1.69542	2.31001	3.83589	2.0345	1.4623	1.71661
24	72.7335	2.31001	1.4623	1.48349	2.11928	4.15378	1.92854	1.44111	1.78019
24.3333	69.9361	1.97093	1.78019	1.759	2.07689	3.98424	2.07689	1.41991	1.54707
24.6667	67.1386	2.37359	1.35634	1.48349	2.14047	3.92066	2.26762	1.58946	1.48349
25	67.1386	1.97093	1.44111	1.67423	1.99212	4.15378	2.01331	1.41991	1.71661
25.3333	67.1386	2.26762	1.58946	1.39872	2.3312	3.70873	2.39478	1.52588	1.4623
25.6667	69.9361	1.88616	1.69542	1.65303	2.3312	3.68754	2.22524	1.52588	1.65303
26	69.9361	1.84377	1.35634	1.69542	2.31001	4.04782	1.97093	1.4623	1.63184
26.3333	72.7335	1.54707	1.58946	1.58946	2.3312	4.0902	2.07689	1.50469	1.67423
26.6667	69.9361	1.73781	1.92854	1.48349	1.99212	3.8147	2.09808	1.58946	1.50469
27	67.1386	1.80138	1.65303	1.29276	2.22524	4.06901	2.01331	1.56826	1.52588
27.3333	67.1386	1.88616	1.56826	1.61065	2.3524	3.72992	2.41597	1.29276	1.65303
27.6667	78.3284	2.09808	1.71661	1.39872	2.3312	4.13259	2.3524	1.4623	1.56826
28	83.9233	2.16166	1.52588	1.63184	2.26762	4.00543	2.41597	1.50469	1.44111
28.3333	81.1259	1.92854	1.61065	1.94973	2.01331	3.94185	2.60671	1.22918	1.65303
28.6667	92.3156	1.92854	1.52588	1.61065	2.20405	4.19617	2.39478	1.56826	1.58946
29	95.1131	2.0345	1.61065	1.65303	2.28882	4.04782	2.54313	1.41991	1.61065
29.3333	95.1131	1.92854	1.50469	1.69542	2.37359	4.23855	2.47955	1.44111	1.58946
29.6667	103.505	2.20405	1.52588	1.69542	2.37359	4.17497	2.47955	1.54707	1.71661
30	109.1	1.99212	1.44111	1.73781	2.52194	4.17497	2.37359	1.41991	1.78019
30.3333	109.1	1.94973	1.65303	1.65303	2.37359	4.34451	2.37359	1.54707	1.67423
30.6667	106.303	1.86496	1.759	1.63184	2.41597	4.28094	2.50075	1.39872	1.73781
31	117.493	2.01331	1.759	1.4623	2.52194	4.36571	2.45836	1.54707	1.69542
31.3333	117.493	1.84377	1.56826	1.61065	2.52194	4.55644	2.45836	1.50469	1.82258
31.6667	117.493	1.94973	1.58946	1.65303	2.39478	4.55644	2.56432	1.54707	1.86496
32	114.695	1.99212	1.73781	1.54707	2.31001	4.66241	2.50075	1.52588	1.73781
32.3333	125.885	2.07689	1.56826	1.52588	2.71267	4.59883	2.3312	1.73781	1.80138
32.6667	128.682	2.01331	1.86496	1.67423	2.56432	4.57764	2.60671	1.48349	1.80138
33	128.682	2.16166	1.69542	1.759	2.54313	4.64121	2.67029	1.52588	1.69542
33.3333	131.48	1.94973	1.84377	1.58946	2.58552	4.64121	2.73387	1.69542	1.69542
33.6667	128.682	2.01331	1.58946	1.69542	2.54313	4.62002	2.86102	1.759	1.73781
34	151.062	1.67423	1.61065	1.84377	2.79744	4.55644	2.75506	1.69542	1.99212
34.3333	148.265	1.63184	1.63184	1.84377	2.88221	4.78956	2.54313	1.759	1.82258
34.6667	151.062	1.94973	1.71661	1.71661	2.90341	4.6836	2.73387	1.71661	1.99212
35	153.859	1.92854	1.67423	1.82258	2.98818	4.53525	2.73387	1.84377	2.01331
35.3333	153.859	1.92854	1.67423	1.80138	2.86102	5.00149	2.64909	1.82258	1.99212
35.6667	159.454	2.01331	1.58946	1.759	2.86102	4.91672	2.75506	1.86496	2.01331
36	162.252	1.90735	1.71661	1.90735	2.81864	4.9803	2.75506	1.86496	2.0557
36.3333	173.442	1.86496	1.80138	1.84377	2.9246	5.06507	2.67029	1.97093	2.01331
36.6667	173.442	1.84377	1.78019	1.88616	2.9246	5.12865	2.79744	1.84377	2.11928
37	181.834	1.82258	1.82258	1.84377	3.05176	4.9591	2.9246	1.97093	2.14047
37.3333	173.442	1.88616	1.759	1.92854	3.00937	5.10745	2.79744	2.0345	2.14047
37.6667	176.239	1.80138	1.78019	1.92854	2.94579	5.277	2.81864	2.01331	2.09808
38	176.239	1.88616	1.84377	1.78019	2.96699	5.2558	2.9246	1.86496	2.20405
38.3333	170.644	1.86496	1.73781	1.92854	3.00937	5.17103	2.88221	1.90735	2.28882
38.6667	170.644	1.84377	1.88616	1.84377	2.83983	5.29819	2.9246	1.97093	2.22524
39	173.442	1.94973	1.88616	1.78019	2.75506	5.5525	2.75506	1.92854	2.26762
39.3333	173.442	1.92854	1.80138	1.92854	2.54313	5.65847	2.77625	2.07689	2.11928
39.6667	176.239	1.88616	1.67423	1.90735	2.43717	5.82801	2.83983	1.99212	2.16166
40	173.442	1.82258	1.73781	1.92854	2.47955	5.80681	2.77625	2.0557	2.20405
40.3333	176.239	2.01331	1.69542	1.84377	2.58552	5.78562	2.81864	1.94973	2.18285
40.6667	176.239	1.94973	1.73781	1.84377	2.45836	5.89159	2.75506	2.07689	2.14047
41	173.442	1.92854	1.78019	1.86496	2.45836	5.8492	2.83983	1.90735	2.20405
41.3333	173.442	1.759	1.759	1.90735	2.6279	5.78562	2.81864	1.86496	2.26762
41.6667	173.442	1.88616	1.69542	1.86496	2.6279	5.78562	2.67029	2.09808	2.24643
42	176.239	1.86496	1.82258	1.86496	2.73387	5.61608	2.83983	1.92854	2.20405
42.3333	170.644	1.90735	1.61065	2.01331	2.83983	5.46773	2.79744	2.0345	2.39478
42.6667	176.239	1.92854	1.73781	1.82258	2.79744	5.59489	2.75506	2.01331	2.28882
43	176.239	1.80138	1.69542	1.97093	2.56432	5.63727	2.96699	1.94973	2.22524
43.3333	173.442	1.86496	1.73781	1.78019	2.47955	5.89159	2.83983	1.92854	2.3312
43.6667	170.644	1.90735	1.69542	1.94973	2.73387	5.53131	2.88221	1.97093	2.20405
44	173.442	2.0557	1.71661	1.84377	2.47955	5.76443	2.88221	1.99212	2.28882
44.3333	173.442	1.86496	1.73781	1.84377	2.60671	5.72204	2.86102	1.97093	2.26762
44.6667	176.239	2.0345	1.69542	1.88616	2.9246	5.36177	2.79744	1.99212	2.22524
45	176.239	1.90735	1.58946	1.90735	2.75506	5.74324	2.77625	1.90735	2.24643
45.3333	170.644	1.88616	1.65303	1.90735	2.60671	5.67966	2.9246	1.82258	2.28882
45.6667	170.644	1.78019	1.78019	1.82258	2.67029	5.72204	2.90341	1.90735	2.28882
46	173.442	1.88616	1.84377	1.80138	2.81864	5.59489	2.79744	1.94973	2.41597
46.3333	170.644	1.94973	1.63184	1.88616	2.71267	5.78562	2.67029	1.97093	2.3524
46.6667	176.239	1.88616	1.80138	1.82258	2.79744	5.53131	2.86102	1.92854	2.18285
47	165.049	2.0557	1.61065	1.84377	2.45836	6.06113	2.77625	1.88616	2.24643
47.3333	162.252	1.80138	1.82258	1.88616	2.98818	5.40415	2.75506	1.94973	2.20405
47.6667	167.847	1.94973	1.69542	1.80138	2.83983	5.63727	2.73387	2.01331	2.28882
48	165.049	1.94973	1.58946	1.92854	2.71267	5.70085	2.79744	2.0345	2.28882
48.3333	165.049	2.01331	1.56826	2.0345	2.58552	5.82801	2.77625	1.86496	2.31001
48.6667	162.252	1.82258	1.78019	1.88616	2.50075	5.99755	2.64909	2.0345	2.31001
49	162.252	2.01331	1.58946	1.88616	2.6279	5.87039	2.77625	1.92854	2.3312

## Sheet: Myofibril 9
		Sarcomere Length (µm)
Time (s)	Force (nN)	1	2	3	4	5	6	7	8	9
0	8.39233	3.37483	3.11916	3.6305	3.3237	3.3237	3.52823	3.17029	3.01689	2.63339
0.333333	5.59489	3.17029	3.3237	3.5538	3.22143	3.3237	3.6305	3.11916	3.04246	2.68452
0.666667	5.59489	3.42596	3.11916	3.60493	3.24699	3.37483	3.60493	3.06803	3.17029	2.63339
1	11.1898	3.22143	3.27256	3.45153	3.27256	3.4004	3.6305	3.14473	3.01689	2.68452
1.33333	5.59489	3.29813	3.37483	3.52823	3.17029	3.37483	3.5538	3.19586	2.91463	2.76122
1.66667	19.5821	3.45153	3.17029	3.4004	3.3237	3.3237	3.60493	3.11916	2.94019	2.81236
2	16.7847	3.22143	3.27256	3.4771	3.22143	3.42596	3.5538	3.06803	3.06803	2.58226
2.33333	22.3795	3.50266	3.06803	3.50266	3.29813	3.4004	3.60493	3.14473	2.91463	2.63339
2.66667	16.7847	3.14473	3.22143	3.60493	3.22143	3.37483	3.60493	3.01689	2.99133	2.50555
3	19.5821	3.27256	3.24699	3.45153	3.24699	3.34926	3.68163	2.91463	2.76122	2.76122
3.33333	27.9744	3.29813	2.96576	3.6305	3.11916	3.37483	3.75833	2.86349	2.78679	2.50555
3.66667	33.5693	3.22143	2.81236	3.75833	3.17029	3.34926	3.75833	2.81236	2.68452	2.42885
4	44.7591	3.04246	3.06803	3.6305	3.11916	3.3237	3.91173	2.81236	2.50555	2.55669
4.33333	55.9489	2.94019	2.96576	3.7072	3.09359	3.4004	3.7839	2.71009	2.60782	2.27545
4.66667	50.354	2.81236	2.91463	3.8606	2.94019	3.45153	3.9373	2.68452	2.45442	2.24989
5	55.9489	2.55669	2.99133	3.91173	2.96576	3.52823	3.83503	2.60782	2.58226	2.19875
5.33333	61.5438	2.63339	2.55669	4.14184	3.06803	3.45153	4.06514	2.47999	2.45442	2.24989
5.66667	64.3412	2.55669	2.63339	4.14184	3.04246	3.57936	3.98843	2.45442	2.32659	2.22432
6	67.1386	2.24989	2.71009	4.42307	2.83792	3.7072	3.9373	2.45442	2.17319	2.19875
6.33333	78.3284	2.07092	2.63339	4.62761	3.04246	3.50266	4.26967	2.24989	2.19875	2.14762
6.66667	67.1386	2.07092	2.53112	4.80657	2.94019	3.52823	4.14184	2.45442	2.09648	1.99422
7	81.1259	1.86638	2.45442	4.98554	2.91463	3.6305	4.19297	2.30102	1.99422	1.99422
7.33333	78.3284	1.96865	2.37772	5.19008	2.68452	3.75833	4.11627	2.30102	2.17319	1.86638
7.66667	78.3284	1.94308	2.37772	5.13894	2.63339	3.7839	4.14184	2.30102	1.89195	1.94308
8	72.7335	1.84082	2.55669	5.01111	2.71009	3.7072	4.29524	2.14762	2.07092	1.76412
8.33333	86.7208	1.76412	2.22432	5.42018	2.73566	3.5538	4.49977	1.99422	1.78968	2.09648
8.66667	86.7208	1.81525	2.47999	5.24121	2.73566	3.7072	4.1674	2.30102	2.01978	1.86638
9	86.7208	1.78968	2.42885	5.26678	2.81236	3.68163	4.19297	2.07092	2.07092	1.63628
9.33333	100.708	1.86638	2.32659	5.31791	2.76122	3.75833	4.26967	2.22432	1.94308	1.71298
9.66667	97.9105	1.91752	2.19875	5.54801	2.60782	3.73277	4.14184	2.17319	1.89195	1.61071
10	97.9105	1.78968	2.17319	5.44575	2.47999	3.98843	4.3208	1.96865	1.99422	1.71298
10.3333	106.303	1.96865	2.58226	5.47131	2.60782	3.19586	4.34637	2.40329	2.19875	1.81525
10.6667	103.505	1.78968	2.32659	5.62472	2.68452	3.22143	4.34637	2.17319	2.22432	1.86638
11	106.303	1.86638	2.32659	5.59915	2.47999	3.83503	4.57647	1.96865	1.84082	1.55958
11.3333	131.48	1.76412	2.27545	5.70142	2.78679	3.6305	4.34637	2.04535	1.76412	1.68741
11.6667	117.493	1.91752	2.17319	5.65028	2.63339	3.75833	4.55091	1.99422	1.61071	1.50845
12	131.48	1.81525	2.40329	5.52245	2.60782	3.80947	4.44864	2.01978	1.73855	1.48288
12.3333	111.898	1.90759	2.28248	5.42647	2.6629	3.85486	4.53436	2.05424	1.82599	1.52166
12.6667	109.1	1.69918	2.63754	5.45183	2.61218	3.62661	4.58508	2.13032	1.7499	1.6231
13	106.303	1.80063	2.28248	5.604	2.68826	3.85486	4.55972	2.05424	1.44557	1.54702
13.3333	109.1	1.59774	2.53609	5.62936	2.43465	3.77878	4.53436	2.05424	1.80063	1.52166
13.6667	103.505	1.67382	1.69918	6.46627	2.6629	3.77878	4.55972	2.05424	1.67382	1.42021
14	117.493	1.7499	1.69918	6.28874	2.73898	3.75342	4.6358	1.92743	1.92743	1.36949
14.3333	111.898	1.82599	2.05424	6.03513	2.43465	3.93094	4.78797	1.90207	1.82599	1.44557
14.6667	111.898	1.67382	1.97815	6.06049	2.30784	4.00703	4.71188	2.02887	1.69918	1.52166
15	111.492	1.57238	1.97815	6.03513	2.28248	4.10847	4.68652	1.87671	1.85135	1.47093
15.3333	109.1	1.57238	1.7499	6.54235	2.23176	3.85486	4.58508	2.2064	1.80063	1.31877
15.6667	111.898	1.49629	2.00351	6.21266	2.2064	4.03239	4.58508	1.97815	1.80063	1.39485
16	111.898	1.44557	1.69918	6.51699	2.10496	4.13383	4.66116	1.97815	1.6231	1.57238
16.3333	109.1	1.34413	1.80063	6.26338	2.43465	4.05775	4.45827	2.2064	1.6231	1.49629
16.6667	109.1	1.44143	1.79588	6.35647	2.24485	3.92258	4.74963	1.96129	1.67773	1.46506
17	64.3412	1.58321	1.70136	6.54551	1.96129	3.80443	4.89141	1.79588	1.55958	1.55958
17.3333	41.9617	1.37054	1.70136	5.95476	1.77225	3.68628	4.30066	2.17396	2.52841	1.46506
17.6667	30.7719	1.77225	1.72499	5.08045	1.96129	3.0719	3.89895	1.96129	2.67019	1.81951
18	30.7719	1.8904	1.51232	5.08045	1.72499	3.16642	4.08799	1.74862	2.26848	1.84314
18.3333	39.1642	1.93766	1.48869	4.98593	1.96129	2.88286	4.08799	2.00855	2.1267	1.70136
18.6667	44.7591	1.84314	1.60684	4.93867	1.8904	2.90649	4.11162	2.05581	2.05581	1.91403
19	44.7591	1.72499	1.53595	4.91504	1.77225	3.14279	3.99347	2.10307	2.10307	1.81951
19.3333	41.9617	1.63047	1.53595	4.93867	1.79588	3.02464	3.82806	2.17396	2.07944	1.67773
19.6667	39.1642	1.74862	1.6541	4.89141	2.05581	2.69382	3.82806	2.00855	2.31574	2.03218
20	41.9617	1.84314	1.60684	4.89141	1.70136	3.14279	3.63902	2.10307	2.33937	1.96129
20.3333	47.5565	1.67773	1.63047	5.00956	1.63047	3.0719	3.63902	2.33937	2.17396	1.93766
20.6667	39.1642	1.79588	1.39417	5.12771	1.79588	2.88286	4.0171	2.15033	2.22122	1.8904
21	33.5693	1.81951	1.27602	5.03319	1.58321	3.04827	4.30066	1.72499	2.19759	2.15033
21.3333	30.7719	1.93766	1.37054	5.12771	1.70136	2.8356	4.15888	2.10307	2.43389	1.84314
21.6667	25.177	1.91403	1.6541	4.70237	1.77225	2.90649	4.06436	2.00855	2.33937	2.10307
22	22.3795	1.86677	1.46506	5.00956	1.70136	2.81197	4.39518	1.98492	2.05581	1.91403
22.3333	22.3795	1.74862	1.39417	4.89141	1.86677	2.90649	4.06436	2.10307	1.96129	2.15033
22.6667	22.3795	1.86677	1.39417	5.08045	1.79588	2.8356	4.15888	1.79588	2.19759	2.10307
23	16.7847	1.67773	1.39417	4.726	1.70136	3.16642	3.87532	1.8904	2.24485	1.84314
23.3333	22.3795	1.63047	1.34691	5.12771	1.91403	2.78834	3.70991	2.26848	2.05581	1.91403
23.6667	22.3795	1.84314	1.4178	5.12771	1.77225	2.69382	3.75717	2.45752	2.31574	1.98492
24	22.3795	1.72499	1.34691	5.08045	1.70136	2.78834	4.04073	2.29211	2.38663	1.86677
24.3333	22.3795	1.81951	1.27602	5.29312	1.67773	2.71745	3.92258	2.17396	2.41026	1.98492
24.6667	25.177	1.86677	1.27602	5.24586	1.70136	2.5993	4.18251	2.10307	2.29211	2.19759
25	25.177	1.72499	1.32328	4.93867	1.98492	2.48115	4.51333	2.00855	2.07944	2.00855
25.3333	19.5821	1.8904	1.37054	5.17497	1.74862	2.76471	3.99347	2.38663	2.22122	1.93766
25.6667	27.9744	2.03218	1.32328	5.31675	1.84314	2.62293	3.87532	2.19759	2.31574	2.10307
26	25.177	1.84314	1.4178	5.12771	1.79588	2.74108	3.92258	2.05581	2.43389	2.1267
26.3333	27.9744	1.67773	1.29965	5.48216	1.6541	2.71745	4.34792	1.93766	2.33937	2.05581
26.6667	25.177	2.15033	1.29965	5.29312	1.70136	2.74108	3.96984	2.15033	2.15033	2.10307
27	27.9744	1.93766	1.51232	5.08045	1.70136	2.52841	4.46607	2.15033	2.1267	1.98492
27.3333	36.3668	1.72499	1.32328	5.1986	1.6541	2.67019	4.32429	2.1267	2.19759	1.86677
27.6667	33.5693	1.81951	1.39417	4.9623	1.86677	2.71745	4.30066	2.38663	2.07944	1.81951
28	33.5693	1.77225	1.34691	5.10408	1.81951	2.71745	3.94621	2.33937	2.363	2.05581
28.3333	50.354	2.05581	1.32328	5.05682	1.93766	2.76471	4.20614	2.17396	2.24485	1.91403
28.6667	50.354	1.81951	1.53595	4.98593	1.84314	2.88286	4.18251	1.93766	2.38663	2.22122
29	50.354	1.81951	1.39417	5.15134	1.86677	2.8356	4.22977	2.00855	2.45752	2.15033
29.3333	58.7463	1.79588	1.44143	5.17497	1.8904	2.55204	4.37155	2.57567	2.29211	1.91403
29.6667	61.5438	1.74862	1.39417	5.17497	2.05581	2.67019	4.32429	2.31574	2.31574	2.17396
30	58.7463	1.93766	1.53595	4.98593	1.93766	2.97738	4.11162	2.64656	2.45752	1.81951
30.3333	67.1386	1.79588	1.27602	5.48216	1.91403	2.74108	4.65511	2.33937	2.41026	2.00855
30.6667	69.9361	1.74862	1.53595	5.50579	1.77225	2.78834	4.58422	2.8356	2.29211	1.84314
31	75.531	1.77225	1.53595	5.36401	1.91403	2.90649	4.4897	2.45752	2.55204	1.96129
31.3333	78.3284	1.8904	1.39417	5.62394	2.03218	2.71745	4.56059	2.76471	2.24485	2.03218
31.6667	83.9233	2.00855	1.48869	5.6712	1.96129	2.88286	4.726	2.8356	2.07944	1.93766
32	81.1259	1.93766	1.6541	5.50579	2.03218	3.02464	4.63148	2.74108	1.91403	2.10307
32.3333	89.5182	2.03218	1.53595	5.64757	1.79588	3.3082	4.51333	2.62293	2.31574	2.05581
32.6667	92.3156	2.1267	1.53595	5.83661	1.81951	3.37909	4.39518	2.81197	2.05581	2.22122
33	95.1131	1.77225	1.6541	5.93113	2.03218	3.16642	4.4897	3.04827	2.17396	2.10307
33.3333	95.1131	2.22122	1.53595	5.74209	2.33937	3.09553	4.56059	2.43389	2.17396	2.17396
33.6667	95.1131	2.57567	1.48869	5.97839	2.15033	3.11916	4.27703	2.81197	2.50478	2.33937
34	103.505	2.05581	1.46506	6.04928	1.91403	3.40272	4.53696	2.81197	2.26848	1.86677
34.3333	117.493	2.24485	1.60684	5.71846	2.10307	3.49724	5.08045	2.45752	2.10307	1.67773
34.6667	125.885	1.8904	1.48869	6.1438	2.1267	3.40272	5.4349	2.07944	1.91403	1.74862
35	139.872	1.67773	1.53595	6.23832	2.22122	3.56813	4.98593	2.57567	1.81951	1.8904
35.3333	139.872	1.81951	1.4178	6.28558	2.17396	3.61539	5.05682	2.31574	2.05581	1.67773
35.6667	142.67	1.98492	1.63047	6.28558	2.07944	3.42635	4.79689	2.88286	1.96129	1.84314
36	128.682	1.91403	1.74862	6.30921	1.96129	3.80443	5.34038	1.68889	1.73855	1.38061
36.3333	131.48	2.05581	1.74862	6.23832	2.00855	3.87532	4.74963	2.18744	1.86638	1.68741
36.6667	128.682	1.98492	1.74862	6.45099	2.28982	3.16871	5.10408	2.10737	2.19875	1.68741
37	139.872	2.17396	1.63047	6.3801	2.31574	3.56813	5.62394	1.74722	1.55958	1.58515
37.3333	142.67	1.96129	1.77225	6.66366	2.15033	3.7808	5.48216	2.02404	1.48288	1.48288
37.6667	139.872	2.03218	1.72499	6.59277	2.28547	3.71655	5.48216	1.59051	1.86638	1.53401
38	139.872	2.38663	1.58321	6.75818	2.53533	3.6321	5.08621	2.30102	1.48288	1.58515
38.3333	134.277	2.32659	1.43175	6.72409	2.47999	3.83503	4.72987	2.35215	1.91752	1.58515
38.6667	131.48	2.07092	1.81525	6.57069	3.45153	2.71009	4.70431	2.01978	2.07092	1.76412
39	125.885	1.81525	1.61071	6.85193	2.47999	3.68163	5.42018	2.19875	1.66185	1.45731
39.3333	131.48	1.86638	1.58515	7.08203	3.24699	2.94019	4.95998	2.07092	1.91752	1.89195
39.6667	128.682	1.91752	1.66185	6.97976	2.88906	3.37483	4.83214	2.19875	1.91752	1.61071
40	128.682	2.04535	1.71298	6.82636	2.47999	3.6305	5.08781	2.30102	1.78968	1.55958
40.3333	128.682	1.94308	1.48288	7.10759	3.17029	2.81236	5.21565	2.30102	2.01978	1.76412
40.6667	128.682	1.91752	1.58515	7.00533	2.86349	3.14473	5.11338	2.30102	2.17319	1.71298
41	128.682	1.84082	1.50845	7.1843	2.78679	3.09359	5.24121	2.50555	1.81525	1.55958
41.3333	131.48	1.81525	1.35505	7.08203	3.3237	3.14473	4.83214	2.12205	2.04535	1.76412
41.6667	137.075	1.53401	1.78968	7.13316	3.4771	2.68452	5.03668	1.91752	2.27545	1.63628
42	134.277	2.04535	1.61071	6.95419	3.14473	2.63339	5.26678	2.14762	1.91752	1.96865
42.3333	137.075	1.96865	1.63628	7.00533	3.57936	2.78679	4.78101	1.94308	2.17319	1.76412
42.6667	137.075	1.76412	1.58515	6.97976	3.3237	2.83792	5.13894	2.01978	2.01978	1.96865
43	142.67	1.58515	1.53401	7.31213	3.19586	2.91463	5.36905	2.04535	2.01978	1.35505
43.3333	142.67	1.68741	1.58515	7.15873	3.29813	2.71009	5.24121	2.24989	1.89195	1.55958
43.6667	142.67	1.58515	1.73855	7.10759	3.19586	2.88906	4.57647	1.91752	1.94308	2.35215
44	148.265	1.91752	1.38061	7.15873	3.19586	2.86349	5.19008	2.17319	1.94308	1.71298
44.3333	148.265	1.78968	1.63628	6.95419	3.7839	2.88906	4.72987	2.09648	1.86638	1.89195
44.6667	162.252	1.60948	1.77276	7.56747	3.00903	2.72912	5.34571	2.05267	1.5395	1.63281
45	162.252	1.67946	1.56283	7.8707	3.26561	2.82242	5.29906	1.58615	1.98269	1.39955
45.3333	162.252	1.72611	1.42287	7.89403	3.28894	2.93905	5.13578	1.46953	1.81941	1.60948
45.6667	159.454	1.86606	1.42287	7.8707	3.26561	2.8924	4.99582	2.00602	1.60948	1.51618
46	165.049	1.74943	1.56283	7.7774	3.24229	2.7991	5.2524	1.88939	1.46953	1.60948
46.3333	165.049	1.77276	1.65613	7.66077	3.28894	2.93905	5.11245	1.77276	1.95937	1.58615
46.6667	162.252	1.77276	1.37622	7.89403	3.19563	2.65914	5.53231	1.79609	1.51618	1.42287
47	162.252	1.51618	1.56283	7.75407	3.21896	2.7991	5.43901	1.74943	1.67946	1.46953
47.3333	159.454	1.72611	1.46953	7.61412	3.00903	3.00903	5.29906	1.95937	1.65613	1.25959
47.6667	159.454	1.84274	1.4462	7.73075	3.21896	2.63581	5.7889	1.5395	1.65613	1.32957
48	156.657	1.74943	1.46953	7.7774	3.05568	2.84575	5.22908	2.02934	1.37622	1.46953
48.3333	159.454	1.60948	1.74943	7.73075	3.12566	2.65914	5.43901	1.88939	1.70278	1.42287
48.6667	159.454	1.37622	1.58615	7.7774	3.14898	2.93905	5.39236	1.95937	1.39955	1.39955
49	159.454	1.49285	1.56283	7.54414	3.35891	2.82242	5.48566	1.84274	1.60948	1.5395
49.3333	162.252	1.58615	1.49285	7.8707	3.17231	3.00903	5.08912	1.98269	1.77276	1.3529
49.6667	173.442	1.58615	1.49285	7.98733	3.079	2.84575	5.20575	1.74943	1.60948	1.56283
50	170.644	1.67946	1.49285	7.91735	3.17231	2.70579	5.27573	1.91272	1.67946	1.42287
50.3333	170.644	1.39955	1.72611	7.8707	3.00903	2.9857	5.39236	1.74943	1.74943	1.21294
50.6667	167.847	1.5395	1.65613	7.80072	3.24229	2.65914	5.60229	1.60948	1.77276	1.25959
51	170.644	1.56283	1.46953	8.03398	2.9857	2.7991	5.43901	1.86606	1.67946	1.28292
51.3333	173.442	1.5395	1.56283	7.70742	3.42889	2.63581	5.29906	2.00602	1.63281	1.4462
51.6667	159.454	1.63281	1.60948	7.75407	2.93905	3.05568	5.08912	1.93604	1.63281	1.51618
52	159.454	1.4462	1.70278	7.80072	2.86907	3.14898	5.36903	1.74943	1.77276	1.30624
52.3333	170.644	1.42287	1.60948	7.7774	3.14898	3.00903	5.34571	1.60948	1.63281	1.63281
52.6667	167.847	1.5395	1.49285	7.63744	3.21896	2.93905	5.57897	1.81941	1.56283	1.32957
53	159.454	1.4462	1.49285	7.8707	3.24229	2.77577	5.29906	2.02934	1.63281	1.56283
53.3333	156.657	1.65613	1.56283	7.7774	3.19563	2.82242	5.22908	2.02934	1.65613	1.46953
53.6667	156.657	1.65613	1.46953	7.73075	3.05568	3.21896	4.97249	1.93604	1.86606	1.46953
54	156.657	1.42287	1.56283	7.84738	2.93905	3.00903	5.32238	2.05267	1.81941	1.32957
54.3333	159.454	1.39955	1.67946	7.61412	3.079	3.10233	5.36903	2.00602	1.63281	1.28292
54.6667	162.252	1.56283	1.58615	7.70742	3.10233	3.00903	5.46234	1.81941	1.67946	1.42287
55	156.657	1.56283	1.49285	7.73075	3.31226	2.91572	5.22908	2.05267	1.56283	1.51618

## Sheet: Myofibril 10
		Sarcomere Length (µm)
Time (s)	Force (nN)	1	2	3	4	5	6	7	8	9	10	11	12	13
0	13.9872	3.05176	3.00937	3.00937	3.11533	3.00937	3.09414	3.15772	3.05155	3.05176	3.05176	3.11533	3.03056	3.2213
0.333333	16.7847	3.09414	3.05176	2.98818	3.05176	3.07295	3.05176	3.20011	3.09598	3.05176	3.03056	3.11533	3.03056	3.13653
0.666667	16.7847	3.17891	3.03056	3.07295	3.11533	2.96699	3.13653	3.11533	3.05768	3.11533	3.00937	3.09414	3.11533	3.20011
1	16.7847	3.03056	3.00937	3.05176	3.00937	3.07295	3.05176	3.11533	3.11533	3.07993	3.03056	3.09414	3.11533	3.11533
1.33333	16.7847	2.96699	3.00937	3.03056	2.94579	3.07295	2.94579	3.15772	3.05601	3.05176	3.00937	3.00937	2.98818	3.28488
1.66667	53.1514	2.92132	2.81864	3.00937	2.83983	2.86102	2.79744	3.07295	2.98818	2.99556	2.88221	2.98818	3.07295	3.2213
2	75.531	2.79744	2.88221	2.75506	2.6279	2.58552	2.98818	2.9246	2.9285	2.96699	3.00937	2.96699	3.36965	2.77625
2.33333	95.1131	2.77625	2.81864	2.6279	2.52194	2.3524	2.90341	3.00937	2.95001	2.77625	3.05176	3.03056	3.32726	2.94579
2.66667	95.1131	2.73387	2.86102	2.50075	2.39478	2.20405	3.00937	2.6626	3.07295	2.88221	2.98818	3.00937	3.4968	2.83983
3	95.1131	2.6279	2.75506	2.43717	2.41597	2.18285	2.79744	2.94579	2.88221	2.84103	3.00937	3.03056	3.56038	2.88221
3.33333	106.303	2.60671	2.71267	2.47955	2.41597	1.94973	2.83983	3.0181	2.67029	2.96699	3.00937	3.13653	3.56038	2.94579
3.66667	111.898	2.50075	2.81864	2.3524	2.3312	1.97093	2.73387	3.05176	2.79744	2.89095	2.94579	3.09414	3.66635	2.96699
4	109.1	2.45836	2.73387	2.3524	2.41597	1.78019	2.75506	2.94579	2.71557	3.00937	2.9246	3.09414	3.68754	3.09414
4.33333	109.1	2.39478	2.79744	2.26762	2.41597	1.67423	2.73387	2.88221	2.88221	3.00937	2.9132	3.24249	3.56038	3.15772
4.66667	114.695	2.45644	2.64702	2.35056	2.28703	1.67292	2.79526	2.98584	2.75291	2.92232	2.88265	3.28231	3.57878	3.19761
5	106.303	2.54114	2.60467	2.35056	2.18115	1.84233	2.62585	2.85879	2.81643	3.0282	2.981	3.21878	3.53643	3.26113
5.33333	109.1	2.47762	2.64702	2.30821	2.18115	1.63057	2.79526	3.04937	2.62585	2.87996	3.02336	3.19761	3.59995	3.43054
5.66667	114.695	2.30821	2.60467	2.30821	2.2235	1.65174	2.79526	2.98584	2.71055	2.92232	2.95983	3.30349	3.74819	3.19761
6	109.1	2.39291	2.5835	2.32938	2.2235	1.65174	2.54114	2.87996	2.79526	3.1129	2.87512	3.30349	3.5576	3.34584
6.33333	109.1	2.30821	2.68938	2.30821	2.15997	1.48233	2.85879	2.73173	2.71055	3.13408	2.8116	3.36702	3.57878	3.36702
6.66667	117.493	2.15997	2.71055	2.35056	2.24468	1.56704	2.83761	2.77408	2.6682	3.00702	2.8963	3.34584	3.66348	3.23996
7	109.1	2.30821	2.62585	2.32938	2.1388	1.43998	2.90114	2.77408	2.81643	2.94349	2.87512	3.34584	3.89642	3.13408
7.33333	109.1	2.37173	2.54114	2.47762	2.03291	1.41881	2.92232	2.6682	2.90114	3.0282	2.87512	3.19761	3.87524	3.43054
7.66667	109.1	2.26585	2.51997	2.43526	2.01174	1.52469	2.81643	2.94349	2.64702	3.00702	2.8116	3.32466	3.85407	3.23996
8	111.898	2.28703	2.56232	2.32938	2.01174	1.56704	2.90114	2.77408	2.64702	3.09172	2.87512	3.28231	3.89642	3.17643
8.33333	111.898	2.18115	2.73173	2.32938	2.01174	1.48233	2.87996	2.6682	2.87996	2.92232	2.91748	3.17643	4.06583	3.07055
8.66667	103.505	2.35056	2.62585	2.30821	1.88468	1.56704	2.79526	2.68938	2.90114	2.94349	2.95983	3.36702	3.9176	3.07055
9	117.493	2.35056	2.51997	2.39291	2.01174	1.54586	2.71055	2.64702	2.98584	2.77408	3.04453	3.34584	3.98113	2.98584
9.33333	106.303	2.26585	2.56232	2.39291	1.86351	1.60939	2.77408	2.54114	3.15525	2.81643	2.93865	3.32466	4.0023	3.04937
9.66667	106.303	2.32938	2.6682	2.28703	1.65174	1.90586	2.64702	2.37173	3.15525	2.96467	2.981	3.34584	3.85407	2.98584
10	106.303	2.26585	2.5835	2.30821	1.75762	1.65174	2.77408	2.43526	3.21878	2.85879	3.02336	3.34584	3.9176	2.98584
10.3333	103.505	2.30821	2.62585	2.28703	1.67292	1.60939	2.98584	2.28703	3.21878	2.85879	3.02336	3.30349	4.02348	2.96467
10.6667	106.303	2.18115	2.60467	2.32938	1.65174	1.60939	2.85879	2.32938	3.45172	2.62585	3.06571	3.32466	3.93877	3.13408
11	106.303	2.28703	2.51997	2.30821	1.94821	1.54586	2.73173	2.47762	3.13408	2.83761	3.00218	3.32466	4.04465	3.04937
11.3333	103.505	2.28703	2.51997	2.35056	1.82115	1.65174	2.75291	2.26585	3.30349	2.75291	3.00218	3.38819	3.89642	3.17643
11.6667	103.505	2.2235	2.51997	2.32938	1.99056	1.52469	2.83761	2.30821	3.17643	2.83761	3.06571	3.30349	3.87524	3.23996
12	109.1	2.20232	2.68938	2.28703	1.84233	1.58821	2.81643	2.35056	3.19761	2.81643	2.981	3.23996	4.08701	3.07055
12.3333	106.303	2.2235	2.64702	2.30821	1.84233	1.50351	2.92232	2.20232	3.28231	2.79526	3.06571	3.21878	4.06583	3.07055
12.6667	100.708	2.26585	2.60467	2.43526	1.84233	1.50351	2.68938	2.32938	3.30349	2.73173	3.17159	3.19761	3.98113	3.28231
13	103.505	2.30821	2.54114	2.24468	1.82115	1.60939	2.79526	2.39291	3.23996	2.79526	3.15041	3.21878	4.06583	3.04937
13.3333	106.303	2.30821	2.51997	2.2235	1.96939	1.48233	2.81643	2.24468	3.34584	2.56232	3.29865	3.21878	3.95995	3.26113
13.6667	103.505	2.26585	2.6682	2.30821	1.73645	1.54586	2.77408	2.1388	3.53643	2.73173	3.12924	3.13408	4.10818	3.21878
14	106.303	2.18115	2.73173	2.2235	1.73645	1.54586	2.85879	2.41409	3.1129	2.77408	3.23512	3.17643	3.98113	3.30349
14.3333	103.505	2.35056	2.45644	2.18115	1.82115	1.63057	2.92232	2.01174	3.4729	2.6682	3.21394	3.19761	4.02348	3.17643
14.6667	106.303	2.18115	2.6682	2.09644	1.84233	1.58821	2.79526	2.15997	3.34584	2.77408	3.17159	3.21878	4.08701	3.26113
15	103.505	2.11762	2.75291	2.28703	1.7788	1.46116	2.83761	2.20232	3.30349	2.87996	3.15041	3.28231	3.95995	3.1129
15.3333	106.303	2.11762	2.75291	2.05409	1.71527	1.71527	2.87996	2.05409	3.4729	2.87996	3.12924	3.1129	4.17171	3.26113
15.6667	106.303	2.20232	2.64702	2.07527	1.82115	1.60939	2.96467	2.03291	3.45172	2.71055	3.17159	3.23996	4.08701	3.1129
16	106.303	2.15997	2.56232	2.2235	1.71527	1.67292	3.04937	2.15997	3.19761	2.77408	3.23512	3.1129	4.27759	2.98584
16.3333	106.303	2.03291	2.75291	2.07527	1.6941	1.67292	3.00702	2.26585	3.21878	2.77408	3.21394	3.13408	4.31994	2.96467
16.6667	103.505	2.1388	2.68938	2.18115	1.73645	1.67292	2.75291	2.07527	3.53643	2.71055	3.21394	3.23996	4.15053	3.07055
17	103.505	2.07527	2.64702	2.2235	1.65174	1.75762	2.87996	1.94821	3.5576	2.79526	3.19277	3.30349	4.21406	3.0282
17.3333	103.505	2.1388	2.56232	2.15997	1.75762	1.65174	2.98584	2.32938	3.07055	2.92232	3.10806	3.17643	4.29877	2.96467
17.6667	103.505	2.05409	2.71055	2.20232	1.63057	1.71527	2.79526	2.07527	3.53643	2.79526	3.10806	3.36702	4.17171	2.98584
18	109.1	1.99056	2.73173	2.24468	1.60939	1.71527	2.94349	2.03291	3.34584	2.83761	3.2563	3.21878	4.25642	3.04937
18.3333	118.317	2.15997	2.56232	2.15997	1.73645	1.63057	2.92232	2.24468	3.17643	2.81643	3.27747	3.09172	4.42583	2.92232
18.6667	109.796	2.20232	2.54114	2.26585	1.48233	1.82115	2.87996	1.96939	3.49407	2.71055	3.40453	3.09172	4.23524	3.15525
19	118.317	2.11762	2.68938	2.15997	1.71527	1.65174	2.75291	2.20232	3.26113	2.90114	3.19277	3.13408	4.31994	3.09172
19.3333	114.057	1.96939	2.64702	2.26585	1.75762	1.56704	2.92232	2.15997	3.40937	2.79526	3.12924	3.07055	4.38347	3.0282
19.6667	109.796	2.11762	2.56232	2.24468	1.58821	1.67292	2.98584	2.03291	3.4729	2.77408	3.17159	3.1129	4.42583	3.23996
20	114.057	2.05409	2.64702	2.2235	1.50351	1.7788	2.81643	2.18115	3.4729	2.6682	3.27747	3.13408	4.27759	3.15525
20.3333	109.796	2.03291	2.68938	2.07527	1.67292	1.79998	2.94349	2.07527	3.36702	2.71055	3.21394	3.32466	4.06583	3.09172
20.6667	114.057	2.11762	2.54114	2.15997	1.73645	1.65174	2.92232	2.11762	3.36702	2.71055	3.31982	3.0282	4.38347	3.0282
21	122.577	2.15997	2.49879	2.20232	1.65174	1.73645	3.09172	1.99056	3.34584	2.73173	3.23512	3.26113	4.23524	3.21878
21.3333	114.057	2.07527	2.64702	2.05409	1.7788	1.56704	2.94349	2.32938	3.19761	2.79526	3.21394	3.07055	4.53171	3.04937
21.6667	122.577	2.07527	2.47762	2.2235	1.63057	1.65174	3.13408	2.03291	3.38819	2.6682	3.29865	3.13408	4.38347	3.07055
22	105.536	2.14047	2.56432	2.45836	1.58946	1.58946	2.90341	2.28882	3.11533	2.77625	3.12545	3.24249	4.3869	3.20011
22.3333	118.317	2.11928	2.58552	2.31001	1.69542	1.58946	2.90341	2.39478	3.05176	2.71267	3.18903	3.17891	4.40809	3.36965
22.6667	118.317	2.0557	2.6279	2.24643	1.65303	1.54707	3.07295	2.37359	2.96699	2.60671	3.31618	3.11533	4.32332	3.56038
23	135.358	1.97093	2.71267	2.31001	1.80138	1.41991	2.88221	2.45836	2.9246	2.83983	3.16783	3.26368	4.25974	3.00937
23.3333	131.097	2.07689	2.60671	2.39478	1.69542	1.44111	2.94579	2.24643	3.17891	2.71267	3.2526	3.15772	4.47167	3.13653
23.6667	122.577	2.0557	2.56432	2.39478	1.58946	1.58946	3.05176	2.22524	3.07295	2.73387	3.31618	3.05176	4.34451	3.20011
24	84.2351	2.14047	2.37359	2.18285	1.80138	1.41991	2.50075	2.18285	3.17891	2.75506	3.05203	2.86102	4.32332	2.90341
24.3333	50.1534	1.94973	2.14047	2.18285	1.759	1.29276	2.39478	2.0557	2.96699	2.37359	2.82679	2.64909	3.98424	2.98818
24.6667	45.8932	1.94973	1.80138	2.0345	1.73781	1.22918	2.47955	1.88616	2.54313	2.0345	2.78104	2.54313	3.72992	2.41597
25	62.9341	1.97093	1.82258	1.94973	1.65303	1.48349	2.20405	1.86496	2.3312	2.09808	2.71267	2.50967	3.36965	2.73387
25.3333	62.9341	1.84377	1.90735	2.0345	1.63184	1.35634	2.31001	1.759	2.3312	2.01331	2.73387	2.43384	3.4968	2.71267
25.6667	71.4545	1.92854	1.78019	1.88616	1.88616	1.41991	1.97093	1.86496	2.3524	1.88616	2.90341	2.3524	3.35948	2.75506
26	79.9749	1.97093	1.69542	1.86496	1.73781	1.65303	1.86496	1.88616	2.3524	1.86496	2.81864	2.36995	3.41203	2.77625
26.3333	75.7147	1.88616	1.759	2.01331	1.69542	1.4623	2.14047	1.80138	2.14047	1.97093	2.75506	2.47955	3.33211	2.75506
26.6667	71.4545	1.99212	1.65303	1.88616	1.69542	1.61065	1.88616	1.82258	2.43717	1.88616	2.77625	2.3312	3.24969	2.71267
27	75.7147	1.84377	1.78019	1.80138	1.94973	1.4623	2.01331	1.80138	2.16166	1.86496	2.83983	2.26762	3.22551	2.83983
27.3333	79.9749	2.01331	1.63184	1.78019	1.52588	1.73781	1.99212	1.88616	2.28882	1.86496	2.75506	2.50075	3.11612	2.86102
27.6667	75.7147	1.88616	1.759	1.73781	2.0345	1.41991	1.88616	1.73781	2.26762	1.88616	2.86102	2.39478	3.23063	2.47955
28	79.9749	1.92854	1.80138	1.97093	1.73781	1.37753	1.86496	1.88616	2.0345	1.99212	2.96699	2.20405	3.1906	2.75506
28.3333	84.2351	1.92854	1.67423	2.07689	1.71661	1.37753	1.86496	1.90735	1.99212	1.99212	2.86102	2.41597	3.04018	2.9246
28.6667	79.9749	1.92854	1.759	1.99212	1.78019	1.35634	1.88616	1.86496	2.0557	1.90735	2.88221	2.39478	3.09458	2.88221
29	75.7147	1.90735	1.71661	1.88616	1.94973	1.35634	1.99212	1.84377	1.99212	1.99212	2.75506	2.37359	3.20572	2.77625
29.3333	84.2351	1.80138	1.71661	1.90735	1.61065	1.65303	1.92854	1.88616	2.11928	1.92854	2.81864	2.26762	3.30346	2.77625
29.6667	88.4953	1.80138	1.67423	1.88616	1.71661	1.63184	1.84377	1.82258	2.22524	1.90735	2.86102	2.3524	3.32463	2.69148
30	101.276	1.84377	1.73781	1.82258	1.50469	1.71661	1.759	1.78019	2.14047	2.01331	2.98818	2.0557	3.56186	2.90341
30.3333	92.7555	1.88616	1.63184	2.09808	1.67423	1.4623	1.90735	1.90735	2.14047	1.78019	2.81864	2.31001	3.21898	2.86102
30.6667	84.2351	1.88616	1.61065	1.92854	1.759	1.58946	1.86496	1.82258	2.22524	1.88616	2.88221	2.26762	3.14991	2.79744
31	79.9749	1.86496	1.65303	1.99212	1.69542	1.4623	1.99212	1.88616	1.99212	1.90735	2.69148	2.54313	3.08878	2.64909
31.3333	84.2351	1.88616	1.67423	1.84377	1.67423	1.61065	1.88616	1.88616	2.20405	1.86496	2.77625	2.31001	3.08029	2.86102
31.6667	97.0157	1.92854	1.67423	1.84377	1.82258	1.44111	1.90735	1.92854	2.14047	1.80138	2.86102	2.28882	3.30139	2.60671
32	92.7555	1.80138	1.71661	1.92854	1.65303	1.63184	1.92854	1.86496	2.07689	1.73781	2.9246	2.31001	3.42171	2.58552
32.3333	88.4953	1.88616	1.69542	1.84377	1.88616	1.52588	1.759	1.759	2.24643	1.82258	2.9246	2.31001	3.01976	2.83983
32.6667	92.7555	1.84377	1.61065	1.97093	1.92854	1.4623	1.88616	1.78019	1.94973	1.97093	2.98818	2.20405	3.17004	2.9246
33	92.7555	1.84377	1.65303	1.94973	1.86496	1.37753	1.82258	1.86496	2.07689	1.97093	2.86102	2.3524	3.10864	2.81864
33.3333	92.7555	1.92854	1.63184	1.90735	1.69542	1.50469	2.11928	1.759	1.90735	1.92854	2.88221	2.37984	3.11533	2.83983
33.6667	88.4953	1.78019	1.759	1.88616	1.88616	1.44111	1.88616	1.86496	2.11928	1.78019	2.88221	2.20405	3.19445	2.79744
34	97.0157	1.90735	1.69542	1.80138	1.82258	1.54707	1.71661	1.90735	2.01331	2.01331	2.88221	2.18285	3.23238	2.69148
34.3333	92.7555	1.86496	1.69542	1.80138	1.86496	1.56826	1.759	1.69542	2.16166	2.0345	2.79744	2.26762	3.12127	2.88221
34.6667	88.4953	1.88616	1.71661	1.84377	1.90735	1.41991	1.88616	1.88616	2.0345	1.86496	2.83983	2.24643	3.19951	2.9246
35	97.0157	1.82258	1.65303	2.0345	1.71661	1.50469	1.82258	1.84377	2.0345	1.90735	2.96699	2.16166	3.23741	2.71267
35.3333	105.536	1.86496	1.67423	1.94973	1.90735	1.39872	1.99212	1.69542	2.22524	1.84377	2.90341	2.11928	3.20184	2.94579
35.6667	109.796	1.90735	1.65303	1.99212	1.84377	1.54707	1.97093	1.86496	2.01331	1.92854	2.90341	2.31001	3.25283	2.94579
36	114.057	1.88616	1.73781	1.92854	1.84377	1.48349	1.78019	1.92854	2.24643	1.88616	3.00937	2.3312	3.22893	2.86102
36.3333	114.057	1.94973	1.73781	1.99212	1.71661	1.52588	1.99212	1.759	2.31001	2.07689	2.86102	2.39478	3.19811	3.09414
36.6667	109.796	1.94973	1.73781	1.92854	1.92854	1.56826	1.68925	2.09808	1.99212	2.14047	3.03056	2.39478	3.32726	2.94579
37	122.577	1.86496	1.86496	2.0345	1.78019	1.52588	1.90735	1.99212	2.22524	2.09808	2.96769	2.3524	3.26368	3.05176
37.3333	118.317	1.94973	1.86496	2.0557	1.78019	1.52588	1.92927	1.80138	2.28882	2.18285	2.98818	2.45836	3.26368	3.13653
37.6667	135.358	1.86496	1.90735	2.0557	1.73781	1.48349	1.99212	1.82258	2.60671	2.01331	2.94579	2.42628	3.26368	3.03056
38	139.618	1.97093	1.78019	2.0345	1.82258	1.65303	1.85988	1.92854	2.16166	2.41597	3.07295	2.60671	3.2213	3.09414
38.3333	139.618	1.92854	1.94973	2.0557	1.90735	1.4623	2.09808	1.90735	2.39478	2.28882	2.86102	2.59717	3.30607	3.15772
38.6667	139.618	2.01331	1.90735	1.94973	2.11928	1.48349	1.85744	1.92854	2.45836	2.22524	3.05176	2.64909	3.47561	3.11533
39	160.919	1.97093	1.99212	1.99212	1.80138	1.56826	2.0345	2.01331	2.39478	2.39478	2.91127	2.75506	3.30607	3.2213
39.3333	156.659	2.0557	1.99212	1.97093	1.92854	1.48349	2.01331	1.93876	2.39478	2.60671	2.88221	2.73387	3.62396	3.11533
39.6667	152.398	1.99212	1.99212	2.0557	2.01331	1.44111	2.0557	1.78019	2.47955	2.73387	2.91231	2.77625	3.518	3.20011
40	160.919	1.97093	2.0345	2.14047	1.759	1.71661	1.97093	1.88616	2.64909	2.41597	3.11533	2.90448	3.45442	3.07295
40.3333	169.439	2.0345	2.0345	2.18285	1.82258	1.58946	2.0557	1.82087	2.69148	2.60671	3.05176	2.86102	3.53919	3.2213
40.6667	165.179	2.07689	2.11928	2.0345	1.88616	1.69542	2.09808	1.86496	2.75506	2.52194	3.15772	2.87464	3.56038	3.30607
41	177.96	2.01331	2.16166	1.99212	1.99212	1.4623	2.18285	1.99212	2.77342	2.52194	3.13653	3.03056	3.53919	3.47561
41.3333	169.439	2.07689	2.16166	2.14047	1.88616	1.58946	2.0557	2.18285	2.64909	2.64909	3.16723	3.05176	3.39084	3.518
41.6667	186.48	2.0557	2.14047	2.09808	1.78019	1.78019	2.16166	2.14047	2.55807	2.9246	3.07295	3.05176	3.58158	3.4968
42	177.96	2.16166	2.14047	2.22524	1.94973	1.56826	2.14047	2.14047	2.86102	2.54313	3.31903	2.90341	3.75112	3.53919
42.3333	190.74	2.11928	2.22524	2.18285	1.99212	1.61065	2.26762	1.94253	2.88221	2.83983	3.26368	2.88221	3.96305	3.41203
42.6667	195.001	2.20405	2.20405	2.24643	1.92854	1.52588	2.41597	2.0557	2.6279	3.03056	3.31969	3.03056	3.7935	3.26368
43	195.001	2.11928	2.20405	2.31001	2.07689	1.4623	2.39478	2.0345	2.79637	2.94579	3.43323	2.96699	4.0902	3.24249
43.3333	203.521	2.11928	2.24643	2.3312	1.90735	1.56826	2.50075	2.0557	3.11533	2.6279	3.43828	3.11533	3.83589	3.26368
43.6667	199.261	2.14047	2.37359	2.3312	1.92854	1.63184	2.45836	1.97093	3.41203	2.65035	3.34846	3.15772	3.8147	3.45442
44	195.001	2.31001	2.41597	2.18285	1.99212	1.61065	2.39478	2.14047	3.53919	2.43717	3.52986	3.30607	3.66635	3.64515
44.3333	203.521	2.09808	2.50075	2.24643	2.09808	1.61065	2.45836	2.14047	3.32472	2.67029	3.53919	3.26368	3.98424	3.39084
44.6667	207.781	2.18285	2.39478	2.3524	2.11928	1.52588	2.50075	2.24643	3.32726	2.73387	3.53018	3.30607	3.89947	3.7935
45	190.74	2.24643	2.45836	2.3524	1.99212	1.65303	2.52194	2.39478	3.32438	2.71267	3.45442	3.20011	4.32332	3.66635
45.3333	195.001	2.20405	2.58552	2.26762	1.97093	1.65303	2.60671	2.07689	3.53919	2.61846	3.53919	3.41203	3.92066	3.70873
45.6667	177.96	2.16166	2.52194	2.37359	2.07689	1.56826	2.56432	2.37359	3.28488	2.70599	3.56038	3.26368	4.25974	3.45442
46	177.96	2.18285	2.54313	2.26762	1.92854	1.67423	2.73387	2.11928	3.43323	2.77625	3.56811	3.15772	4.30213	3.53919
46.3333	182.22	2.3312	2.41597	2.24643	2.09808	1.58946	2.56432	2.3524	3.31173	2.73387	3.62396	3.24249	4.15378	3.518
46.6667	182.22	2.28882	2.3524	2.28882	2.16166	1.61065	2.52194	2.45836	3.09414	2.78639	3.64515	3.30607	4.17497	3.47561
47	173.699	2.11928	2.52194	2.31001	2.09808	1.54707	2.56432	2.37359	3.29772	2.73387	3.62396	3.34846	4.04782	3.66635
47.3333	173.699	2.22524	2.58552	2.22524	2.09808	1.39872	2.67029	2.37359	3.39084	2.68339	3.56038	3.30607	4.02662	3.70873
47.6667	177.96	2.28882	2.37359	2.41597	2.0557	1.56826	2.52194	2.45836	3.43323	2.51184	3.68754	3.17891	4.21736	3.64515
48	169.439	2.24643	2.47955	2.39478	1.99212	1.52588	2.60671	2.3312	3.07295	2.96699	3.72396	3.26368	4.21736	3.60277
48.3333	177.96	2.26762	2.3524	2.3312	2.0557	1.58946	2.56432	2.28882	3.34215	2.81864	3.60277	3.28488	4.36571	3.45442
48.6667	177.96	2.28882	2.39478	2.3524	2.0345	1.54707	2.6279	2.47955	3.26368	2.68621	3.60277	3.43323	3.94185	3.68754
49	169.439	2.18285	2.45836	2.41597	2.0345	1.54707	2.56432	2.47955	3.25531	2.77625	3.62396	3.17891	4.30213	3.75112
49.3333	165.179	2.2235	2.39291	2.35056	1.94821	1.60939	2.54114	2.45154	3.40937	2.71055	3.57878	3.26113	4.19289	3.9176
49.6667	160.919	2.09644	2.47762	2.35056	1.90586	1.63057	2.71055	2.25903	3.28231	2.98584	3.57878	3.40937	4.10818	3.79054
50	169.439	2.07527	2.5835	2.41409	1.99056	1.43998	2.49879	2.60467	3.30349	2.79526	3.67873	3.21878	4.08701	3.85407
50.3333	165.179	2.18115	2.49879	2.35056	2.01174	1.63057	2.47762	2.30821	3.43054	2.87996	3.63638	3.40937	3.9176	3.66348
50.6667	169.439	2.1388	2.47762	2.45644	1.82115	1.50351	2.81643	2.2235	3.34584	2.98584	3.59403	3.34584	3.95995	3.72701
51	156.659	2.03291	2.45644	2.45644	1.94821	1.56704	2.60467	2.26585	3.59995	2.64702	3.67873	3.45172	4.0023	3.9176
51.3333	169.439	2.03291	2.51997	2.35056	2.05409	1.48233	2.64702	2.32938	3.38819	2.68938	3.65755	3.51525	3.9176	3.89642
51.6667	148.138	2.05409	2.51997	2.43526	1.96939	1.46116	2.73173	2.2235	3.40937	2.85879	3.5305	3.45172	4.04465	3.87524
52	156.659	2.2235	2.39291	2.49879	2.01174	1.58821	2.51997	2.2235	3.32466	2.94349	3.67873	3.38819	4.06583	3.83289
52.3333	152.398	2.07527	2.49879	2.35056	2.20232	1.39763	2.54114	2.32938	3.43054	2.85879	3.69991	3.40937	4.12936	3.85407
52.6667	169.439	2.15997	2.39291	2.39291	2.15997	1.41881	2.5835	2.28703	3.36702	2.92232	3.67873	3.30349	4.17171	3.66348
53	156.659	2.18115	2.47762	2.37173	1.94821	1.56704	2.68938	2.09644	3.40937	2.92232	3.6152	3.40937	3.98113	4.02348
53.3333	156.659	2.01174	2.54114	2.37173	2.05409	1.41881	2.62585	2.28703	3.53643	2.75291	3.63638	3.36702	4.15053	3.87524
53.6667	156.659	2.20232	2.32938	2.47762	2.05409	1.39763	2.5835	2.30821	3.45172	2.90114	3.6152	3.28231	4.19289	3.76936
54	160.919	2.20232	2.51997	2.24468	2.01174	1.46116	2.64702	2.51997	3.21878	2.79526	3.6152	3.53643	3.95995	3.72701
54.3333	152.398	2.1388	2.47762	2.32938	2.07527	1.46116	2.54114	2.43526	3.34584	2.85879	3.69991	3.4729	3.98113	3.72701
54.6667	160.919	2.15997	2.45644	2.28703	2.09644	1.48233	2.60467	2.49879	3.23996	2.92232	3.59403	3.43054	4.04465	3.62113
55	165.179	2.09644	2.51997	2.30821	1.92703	1.58821	2.68938	2.37173	3.23996	2.73173	3.80579	3.45172	4.08701	3.85407
55.3333	165.179	2.15997	2.47762	2.30821	1.99056	1.52469	2.62585	2.30821	3.38819	2.71055	3.80579	3.43054	4.06583	3.81172
55.6667	165.179	2.09644	2.54114	2.35056	1.92703	1.48233	2.79526	2.28703	3.19761	2.83761	3.69991	3.53643	3.98113	4.02348
56	169.439	2.11762	2.54114	2.32938	2.07527	1.43998	2.54114	2.30821	3.38819	2.85879	3.76343	3.43054	4.06583	3.89642
56.3333	160.919	2.07527	2.60467	2.28703	1.96939	1.54586	2.75291	2.20232	3.21878	2.98584	3.72108	3.5576	4.02348	3.68466
56.6667	169.439	2.01174	2.62585	2.28703	1.94821	1.46116	2.87996	2.15997	3.23996	2.94349	3.76343	3.57878	3.81172	3.87524
57	169.439	2.01174	2.56232	2.39291	2.01174	1.43998	2.51997	2.32938	3.30349	3.07055	3.74226	3.49407	3.85407	3.74819
57.3333	156.659	2.11762	2.41409	2.35056	2.05409	1.39763	2.73173	2.51997	3.04937	2.94349	3.69991	3.40937	4.10818	3.66348
57.6667	165.179	2.09644	2.56232	2.39291	1.92703	1.43998	2.60467	2.35056	3.43054	2.92232	3.44579	3.53643	4.23524	3.68466
58	143.878	2.1388	2.62585	2.26585	2.05409	1.43998	2.62585	2.30821	3.38819	2.75291	3.72108	3.28231	4.08701	3.70583
58.3333	143.878	2.05409	2.41409	2.41409	1.90586	1.46116	2.81643	2.47762	3.13408	2.79526	3.74226	3.57878	3.98113	3.79054
58.6667	148.138	2.05409	2.54114	2.28703	1.88468	1.56704	2.71055	2.28703	3.43054	2.62585	3.82696	3.45172	3.9176	4.0023

[truncated: 3 more sheets: Myofibril 11, Myofibril 12, Diameters]
